# Supplementary material for: Approaches for disease prioritization and decision-making in animal health, 2000–2021: a structured scoping review
Source: Front Vet Sci. 2023 Oct 6;10:1231711. doi: 10.3389/fvets.2023.1231711 (PMC10593474; doi:10.3389/fvets.2023.1231711)
Supplement: Supplementary file 3 [file Data_Sheet_1.XLSX]

## Sheet: data_long_format-nohead
s.no	citation_full	continent	year_pub	categ_prioritize	geographic_range	Multi-criteria prioritization technique types	risk_assess_categ	animal_species_considered	domestic animals	atlantic salmon	fish	elk	cattle	ruminants	small ruminant	pigs	buffalo	poultry	possum	bat	dogs	shrimp	equine	wildboar	wildlife	yaks	redfox	antelope	rodent	companion animal	wild birds	camels	Identification of the priority of diseases to inform general organizational strategy	Assessment of risk of disease introduction or occurrence	Disease control, prevention or eradication strategy	Identification of high-risk areas or populations (mapping)	Research priority setting	Prioritization of diseases for surveillance strategies	cost_benefit	partial_budget	cost_effectiveness	general_cost_of_disease	focus_analysis_disease	African Swine Fever	Paratuberculosis	Rabies	Mastitis	Gastro-intestinal parasites	Peste des petits ruminants
1	Aly SS, Anderson RJ, Whitlock RH, Fyock TL, McAdams SC, Byrem TM, Jiang J, Adaska JM, Gardner IA. Cost-effectiveness of diagnostic strategies to identify Mycobacterium avium subspecies paratuberculosis super-shedder cows in a large dairy herd using antibody enzyme-linked immunosorbent assays , quantitative real-time polymerase chain reaction , and bac. Journal of veterinary diagnostic investigati…	North America	2012	Economic Analysis	No geographical range	na	na	cattle	0	0	0	0	1	0	0	0	0	0	0	0	0	0	0	0	0	0	0	0	0	0	0	0	0	0	0	0	0	1	1	0	0	0	specific	0	1	0	0	0	0
2	Anderson A, Shwiff S, Gebhardt K, Ramírez AJ, Shwiff S, Kohler D, Lecuona L. Economic evaluation of vampire bat (Desmodus rotundus) rabies prevention in Mexico. Transboundary and Emerging Diseases (2014) 61:140–146. doi: 10.1111/tbed.12007	South America	2014	Economic Analysis	National	na	na	bat	0	0	0	0	0	0	0	0	0	0	0	1	0	0	0	0	0	0	0	0	0	0	0	0	0	0	1	0	0	0	1	0	1	0	specific	0	0	1	0	0	0
3	Archer SC, Mc Coy F, Wapenaar W, Green MJ. Bayesian evaluation of budgets for endemic disease control: An example using management changes to reduce milk somatic cell count early in the first lactation of Irish dairy cows. Preventive Veterinary Medicine (2014) 113:80–87. doi: 10.1016/J.PREVETMED.2013.10.011	Europe	2014	Economic Analysis	No geographical range	na	na	cattle	0	0	0	0	1	0	0	0	0	0	0	0	0	0	0	0	0	0	0	0	0	0	0	0	0	0	1	0	0	0	0	1	0	0	specific	0	0	0	1	0	0
4	Athar LA, Khan MN, Sajid MS, Tauseef-Ur-Rehman, Khan IA. Cost benefits analysis of anthelmintic treatment of cattle and buffaloes. Pakistan Veterinary Journal (2011) 31:149–152.	Asia	2011	Economic Analysis	No geographical range	na	na	Buffalo, cattle	0	0	0	0	1	0	0	0	1	0	0	0	0	0	0	0	0	0	0	0	0	0	0	0	0	0	1	0	0	0	1	0	0	0	specific	0	0	0	0	1	0
5	Awa DN, Njoya A, Tama ACN. Economics of Prophylaxis against Peste des Petits Ruminants and Gastrointestinal Helminthosis in Small Ruminants in North Cameroon. (2000) 32:391–403.	Africa	2000	Economic Analysis	Sub-national	na	na	Small ruminants	0	0	0	0	0	0	1	0	0	0	0	0	0	0	0	0	0	0	0	0	0	0	0	0	0	0	1	0	0	0	1	0	0	0	specific	0	0	0	0	1	1
6	Barratt AS, Rich KM, Eze JI, Porphyre T, Gunn GJ, Stott AW. Framework for estimating indirect costs in animal health using time series analysis. Frontiers in Veterinary Science (2019) 6:190. doi: 10.3389/FVETS.2019.00190/BIBTEX	Europe	2019	Economic Analysis	Sub-national	na	na	ruminants, pigs	0	0	0	0	0	1	0	1	0	0	0	0	0	0	0	0	0	0	0	0	0	0	0	0	0	0	1	0	0	0	1	0	0	0	specific	0	0	0	0	0	0
7	Barrett DC. Cost-effective antimicrobial drug selection for the management and control of respiratory disease in European cattle. The Veterinary record (2000) 146:545–550. doi: 10.1136/VR.146.19.545	Europe	2000	Economic Analysis	Regional	na	na	cattle	0	0	0	0	1	0	0	0	0	0	0	0	0	0	0	0	0	0	0	0	0	0	0	0	0	0	1	0	0	0	0	0	1	0	specific	0	0	0	0	0	0
8	Bates TW, Carpenter TE, Thurmond MC. Benefit-cost analysis of vaccination and preemptive slaughter as a means of eradicating foot-and-mouth disease. American journal of veterinary research (2003) 64:805–812. doi: 10.2460/AJVR.2003.64.805	North America	2003	Economic Analysis	Local	na	na	livestock	0	0	0	0	0	0	0	0	0	0	0	0	0	0	0	0	0	0	0	0	0	0	0	0	0	0	1	0	0	0	1	0	0	0	specific	0	0	0	0	0	0
9	Benavides JA, Rojas Paniagua E, Hampson K, Valderrama W, Streicker DG. Quantifying the burden of vampire bat rabies in Peruvian livestock. PLOS Neglected Tropical Diseases (2017) 11:e0006105. doi: 10.1371/JOURNAL.PNTD.0006105	South America	2017	Economic Analysis	Sub-national	na	na	livestock	0	0	0	0	0	0	0	0	0	0	0	0	0	0	0	0	0	0	0	0	0	0	0	0	0	0	1	0	0	0	1	0	1	0	specific	0	0	1	0	0	0
10	Bennett R, Mcclement I, Mcfarlane I. An economic decision support tool for simulating paratuberculosis control strategies in a UK suckler beef herd. Preventive Veterinary Medicine (2010) 93:286–293. doi: 10.1016/j.prevetmed.2009.11.006	Europe	2010	Economic Analysis	National	na	na	cattle	0	0	0	0	1	0	0	0	0	0	0	0	0	0	0	0	0	0	0	0	0	0	0	0	0	0	1	0	0	0	0	0	0	1	specific	0	1	0	0	0	0
11	Cargnel M, Van der Stede Y, Haegeman A, De Leeuw I, De Clercq K, Méroc E, Welby S. Effectiveness and cost-benefit study to encourage herd owners in a cost sharing vaccination programme against bluetongue serotype-8 in Belgium. Transboundary and Emerging Diseases (2019) 66:400–411. doi: 10.1111/tbed.13034	Europe	2019	Economic Analysis	National	na	na	Ruminants	0	0	0	0	0	1	0	0	0	0	0	0	0	0	0	0	0	0	0	0	0	0	0	0	0	0	1	0	0	0	1	0	1	0	specific	0	0	0	0	0	0
12	Cha E, Hertl JA, Bar D, Gröhn YT. The cost of different types of lameness in dairy cows calculated by dynamic programming. Preventive Veterinary Medicine (2010) 97:1–8. doi: 10.1016/j.prevetmed.2010.07.011	NS	2010	Economic Analysis	No geographical range	na	na	dairy cattle	0	0	0	0	1	0	0	0	0	0	0	0	0	0	0	0	0	0	0	0	0	0	0	0	0	0	1	0	0	0	1	0	1	0	specific	0	0	0	0	0	0
13	Charlier J, Rinaldi L, Musella V, Ploeger HW, Chartier C, Vineer HR, Hinney B, von Samson-Himmelstjerna G, Băcescu B, Mickiewicz M, et al. Initial assessment of the economic burden of major parasitic helminth infections to the ruminant livestock industry in Europe. Preventive Veterinary Medicine (2020) 182: doi: 10.1016/j.prevetmed.2020.105103	Europe	2020	Economic Analysis	Global	na	na	livestock	0	0	0	0	0	0	0	0	0	0	0	0	0	0	0	0	0	0	0	0	0	0	0	0	0	0	1	0	0	0	1	0	0	1	specific	0	0	0	0	1	0
14	Cho J, Tauer LW, Schukken YH, Gόmez MI, Smith RL, Lu Z, Grohn YT. economic analysis of Mycobacterium avium subspecies paratuberculosis vaccines in dairy herds. (2012)1855–1872. doi: 10.3168/jds.2011-4787	North America	2012	Economic Analysis	No geographical range	na	na	cattle	0	0	0	0	1	0	0	0	0	0	0	0	0	0	0	0	0	0	0	0	0	0	0	0	0	0	1	0	0	0	0	0	0	1	specific	0	1	0	0	0	0
15	Dolecheck KA, Dwyer RM, Overton MW, Bewley JM. A survey of United States dairy hoof care professionals on costs associated with treatment of foot disorders. Journal of Dairy Science (2018) 101:8313–8326. doi: 10.3168/jds.2018-14718	North America	2018	Economic Analysis	National	na	na	cattle	0	0	0	0	1	0	0	0	0	0	0	0	0	0	0	0	0	0	0	0	0	0	0	0	0	0	1	0	0	0	0	0	0	1	specific	0	0	0	0	0	0
16	Down PM, Bradley AJ, Breen JE, Browne WJ, Kypraios T, Green MJ. A Bayesian micro-simulation to evaluate the cost-effectiveness of interventions for mastitis control during the dry period in UK dairy herds. Preventive Veterinary Medicine (2016) 133:64–72. doi: 10.1016/j.prevetmed.2016.09.012	Europe	2016	Economic Analysis	National	na	na	dairy cows	0	0	0	0	1	0	0	0	0	0	0	0	0	0	0	0	0	0	0	0	0	0	0	0	0	0	1	0	0	0	1	0	0	1	specific	0	0	0	1	0	0
17	Fasanmi OG, Kehinde OO, Laleye AT, Ekong B, Ahmed SSU, Fasina FO. National surveillance and control costs for highly pathogenic avian influenza H5N1 in poultry: A benefit-cost assessment for a developing economy, Nigeria. Research in Veterinary Science (2018) 119:127–133. doi: 10.1016/j.rvsc.2018.06.006	Africa	2018	Economic Analysis	National	na	na	Poultry	0	0	0	0	0	0	0	0	0	1	0	0	0	0	0	0	0	0	0	0	0	0	0	0	0	0	1	0	0	0	1	1	0	0	specific	0	0	0	0	0	0
18	Fasina FO, Ali AM, Yilma JM, Thieme O, Ankers P. The cost-benefit of biosecurity measures on infectious diseases in the Egyptian household poultry. Preventive Veterinary Medicine (2012) 103:178–191. doi: 10.1016/j.prevetmed.2011.09.016	Africa	2012	Economic Analysis	National	na	na	Poultry	0	0	0	0	0	0	0	0	0	1	0	0	0	0	0	0	0	0	0	0	0	0	0	0	0	0	1	0	0	0	1	0	0	0	specific	0	0	0	0	0	0
19	Garland CB, Leathwick DM. A cost-benefit analysis of pre- and post-lambing anthelmintic treatments to twin-bearing ewes on commercial farms in the southern North Island of New Zealand. New Zealand Veterinary Journal (2015) 63:220–226. doi: 10.1080/00480169.2015.1012133	Australasia	2015	Economic Analysis	Local	na	na	Adult ewes	0	0	0	0	0	0	1	0	0	0	0	0	0	0	0	0	0	0	0	0	0	0	0	0	0	0	1	0	0	0	1	0	0	0	specific	0	0	0	0	1	0
20	Gavin C, Simons RRL, Berriman ADC, Moorhouse D, Snary EL, Smith RP, Hill AA. A cost-benefit assessment of Salmonella-control strategies in pigs reared in the United Kingdom.	Europe	2018	Economic Analysis	National	na	na	pigs	0	0	0	0	0	0	0	1	0	0	0	0	0	0	0	0	0	0	0	0	0	0	0	0	0	0	1	0	0	0	1	0	0	0	specific	0	0	0	0	0	0
21	Gethmann J, Probst C, Sauter-Louis C, Conraths FJ. Economic analysis of animal disease outbreaks--BSE and Bluetongue disease as examples. Berliner und Munchener Tierarztliche Wochenschrift (2015) 128:478–482. doi: 10.2376/0005-9366-128-478	Europe	2015	Economic Analysis	No geographical range	na	na	Ruminants	0	0	0	0	0	1	0	0	0	0	0	0	0	0	0	0	0	0	0	0	0	0	0	0	0	0	1	0	0	0	1	0	0	0	specific	0	0	0	0	0	0
22	Gharbi M, Touay A, Khayeche M, Laarif J, Jedidi M, Sassi L, Darghouth MA. Ranking control options for tropical theileriosis in at-risk dairy cattle in Tunisia, using benefit-cost analysis. Revue scientifique et technique (International Office of Epizootics) (2011) 30:763–778. doi: 10.20506/RST.30.3.2074	Africa	2011	Economic Analysis	National	na	na	dairy cattle	0	0	0	0	1	0	0	0	0	0	0	0	0	0	0	0	0	0	0	0	0	0	0	0	0	0	1	0	0	0	1	0	0	0	specific	0	0	0	0	0	0
23	Goldbach SG, Alban L. A cost-benefit analysis of Salmonella-control strategies in Danish pork production. Preventive Veterinary Medicine (2006) 77:1–14. doi: 10.1016/j.prevetmed.2005.10.008	Europe	2006	Economic Analysis	National	na	na	pigs	0	0	0	0	0	0	0	1	0	0	0	0	0	0	0	0	0	0	0	0	0	0	0	0	0	0	1	0	0	0	1	0	0	0	specific	0	0	0	0	0	0
24	Gormley AM, Anderson DP, Nugent G. Cost-based optimization of the stopping threshold for local disease surveillance during progressive eradication of tuberculosis from New Zealand wildlife. Transboundary and Emerging Diseases (2018) 65:186–196. doi: 10.1111/tbed.12647	Australasia	2018	Economic Analysis	National	na	na	possum Trichosurus vulpecula, cattle	0	0	0	0	1	0	0	0	0	0	1	0	0	0	0	0	0	0	0	0	0	0	0	0	0	0	0	0	0	1	0	0	1	1	specific	0	0	0	0	0	0
25	Gormley AM, Holland EP, Barron MC, Anderson DP, Nugent G. A modelling framework for predicting the optimal balance between control and surveillance effort in the local eradication of tuberculosis in New Zealand wildlife. Preventive Veterinary Medicine (2016) 125:10–18. doi: 10.1016/J.PREVETMED.2016.01.007	Australasia	2016	Economic Analysis	National	na	na	Possums	0	0	0	0	0	0	0	0	0	0	1	0	0	0	0	0	0	0	0	0	0	0	0	0	0	0	1	0	0	0	0	0	1	0	specific	0	0	0	0	0	0
26	Groenendaal H, Galligan DT. Economic consequences of control programs for paratuberculosis in midsize dairy farms in the United States. Journal of the American Veterinary Medical Association (2003) 223:1757–1763. doi: 10.2460/javma.2003.223.1757	North America	2003	Economic Analysis	National	na	na	cattle	0	0	0	0	1	0	0	0	0	0	0	0	0	0	0	0	0	0	0	0	0	0	0	0	0	0	1	0	0	0	0	0	0	1	specific	0	1	0	0	0	0
27	Groenendaal H, Wolf CA. Farm-level economic analysis of the US National Johne’s Disease Demonstration Herd Project. Journal of the American Veterinary Medical Association (2008) 233:1852–1858. doi: 10.2460/JAVMA.233.12.1852	North America	2008	Economic Analysis	Local	na	na	cattle	0	0	0	0	1	0	0	0	0	0	0	0	0	0	0	0	0	0	0	0	0	0	0	0	0	0	1	0	0	0	1	0	0	0	specific	0	1	0	0	0	0
28	Groenendaal H, Zagmutt FJ, Patton EA, Wells SJ. Cost-benefit analysis of vaccination against Mycobacterium avium ssp. paratuberculosis in dairy cattle, given its cross-reactivity with tuberculosis tests. Journal of Dairy Science (2015) 98:6070–6084. doi: 10.3168/jds.2014-8914	North America	2015	Economic Analysis	National	na	na	cattle	0	0	0	0	1	0	0	0	0	0	0	0	0	0	0	0	0	0	0	0	0	0	0	0	0	0	1	0	0	0	1	0	0	0	specific	0	1	0	0	0	0
29	Gummow B, Mapham PH. A stochastic partial-budget analysis of an experimental Pasteurella haemolytica feedlot vaccine trial. Preventive Veterinary Medicine (2000) 43:29–42. doi: 10.1016/S0167-5877(99)00071-9	Africa	2000	Economic Analysis	Local	na	na	cattle	0	0	0	0	1	0	0	0	0	0	0	0	0	0	0	0	0	0	0	0	0	0	0	0	0	0	1	0	0	0	0	1	0	0	specific	0	0	0	0	0	0
30	Hadorn DC, Racloz V, Schwermer H, Stärk KDC. Establishing a cost-effective national surveillance system for Bluetongue using scenario tree modelling. Veterinary Research (2009) 40: doi: 10.1051/vetres/2009040	Europe	2009	Economic Analysis	National	na	na	Ruminants	0	0	0	0	0	1	0	0	0	0	0	0	0	0	0	0	0	0	0	0	0	0	0	0	0	0	0	0	0	1	0	0	1	0	specific	0	0	0	0	0	0
31	Halasa T. Bioeconomic modeling of intervention against clinical mastitis caused by contagious pathogens. Journal of Dairy Science (2012) 95:5740–5749. doi: 10.3168/jds.2012-5470	NS	2012	Economic Analysis	No geographical range	na	na	cattle	0	0	0	0	1	0	0	0	0	0	0	0	0	0	0	0	0	0	0	0	0	0	0	0	0	0	1	0	0	0	0	0	1	0	specific	0	0	0	1	0	0
32	Hansson H, Lagerkvist CJ. Decision Making for Animal Health and Welfare: Integrating Risk-Benefit Analysis with Prospect Theory. Risk Analysis (2014) 34:1149–1159. doi: 10.1111/risa.12154	NS	2014	Economic Analysis	National	na	na	cattle	0	0	0	0	1	0	0	0	0	0	0	0	0	0	0	0	0	0	0	0	0	0	0	0	0	0	1	0	0	0	0	0	0	1	specific	0	0	0	1	0	0
33	Häsler B, Regula G, Stärk KDC, Sager H, Gottstein B, Reist M. Financial analysis of various strategies for the control of Neospora caninum in dairy cattle in Switzerland. Preventive Veterinary Medicine (2006) 77:230–253. doi: 10.1016/j.prevetmed.2006.07.006	Europe	2006	Economic Analysis	National	na	na	cattle	0	0	0	0	1	0	0	0	0	0	0	0	0	0	0	0	0	0	0	0	0	0	0	0	0	0	1	0	0	0	1	0	0	0	specific	0	0	0	0	0	0
34	Hautefeuille C, Azzouguen B, Mouchel S, Peyre M. Evaluation of vaccination strategies to control an avian influenza outbreak in French poultry production networks using EVACS tool. (2020) 184: doi: 10.1016/j.prevetmed.2020.105129	Europe	2020	Economic Analysis	National	na	na	Poultry	0	0	0	0	0	0	0	0	0	1	0	0	0	0	0	0	0	0	0	0	0	0	0	0	0	0	1	0	0	0	1	0	0	0	specific	0	0	0	0	0	0
35	Healy JM, Reisen WK, Kramer VL, Fischer M, Lindsey NP, Nasci RS, Macedo PA, White G, Takahashi R, Khang L, et al. Comparison of the efficiency and cost of west nile virus surveillance methods in California. Vector-Borne and Zoonotic Diseases (2015) 15:147–155. doi: 10.1089/vbz.2014.1689	North America	2015	Economic Analysis	Local	na	na	Birds	0	0	0	0	0	0	0	0	0	1	0	0	0	0	0	0	0	0	0	0	0	0	0	0	0	0	0	0	0	1	0	0	1	0	specific	0	0	0	0	0	0
36	Hénaux V, Calavas D. Evaluation of the cost-effectiveness of bovine brucellosis surveillance in a disease-free country using stochastic scenario tree modelling. PLoS ONE (2017) 12:1–21. doi: 10.1371/journal.pone.0183037	Europe	2017	Economic Analysis	National	na	na	cattle	0	0	0	0	1	0	0	0	0	0	0	0	0	0	0	0	0	0	0	0	0	0	0	0	0	0	1	0	0	0	0	0	1	0	specific	0	0	0	0	0	0
37	Henning J, Morton J, Pym R, Hla T, Sunn K, Meers J. Economic analysis of interventions to improve village chicken production in Myanmar. Preventive Veterinary Medicine (2013) 110:525–540. doi: 10.1016/j.prevetmed.2013.01.005	Asia	2013	Economic Analysis	National	na	na	Poultry	0	0	0	0	0	0	0	0	0	0	0	0	0	0	0	0	0	0	0	0	0	0	0	0	0	0	1	0	0	0	1	1	0	0	specific	0	0	0	0	0	0
38	Isoda N, Asano A, Ichijo M, Ohno H, Sato K, Okamoto H, Nakao S, Kato H, Saito K, Ito N, et al. Assessment of the cost effectiveness of compulsory testing of introduced animals and bulk tank milk testing for bovine viral diarrhea in Japan. Journal of Veterinary Medical Science (2019) 81:577–585. doi: 10.1292/jvms.18-0671	Asia	2019	Economic Analysis	National	na	na	cattle	0	0	0	0	1	0	0	0	0	0	0	0	0	0	0	0	0	0	0	0	0	0	0	0	0	0	1	0	0	0	0	0	1	0	specific	0	0	0	0	0	0
39	Jemberu WT, Mourits M, Rushton J, Hogeveen H. Cost-benefit analysis of foot and mouth disease control in Ethiopia. Preventive Veterinary Medicine (2016) 132:67–82. doi: 10.1016/j.prevetmed.2016.08.008	Africa	2016	Economic Analysis	National	na	na	cattle	0	0	0	0	1	0	0	0	0	0	0	0	0	0	0	0	0	0	0	0	0	0	0	0	1	0	0	0	0	0	1	0	0	0	specific	0	0	0	0	0	0
40	Jensen JD, Christensen T, Olsen JV, Sandøe P. Costs and Benefits of Alternative Strategies to Control the Spread of Livestock-Acquired Methicillin-Resistant Staphylococcus Aureus From Pig Production. Value in health : the journal of the International Society for Pharmacoeconomics and Outcomes Research (2020) 23:89–95. doi: 10.1016/J.JVAL.2019.07.006	Europe	2020	Economic Analysis	National	na	na	pigs	0	0	0	0	0	0	0	1	0	0	0	0	0	0	0	0	0	0	0	0	0	0	0	0	0	0	1	0	0	0	1	0	0	0	specific	0	0	0	0	0	0
41	Jones BA, Rich KM, Mariner JC, Anderson J, Jeggo M, Thevasagayam S, Cai Y, Peters AR, Roeder P. The economic impact of eradicating peste des petits ruminants: A benefit-cost analysis. PLoS ONE (2016) 11:1–18. doi: 10.1371/journal.pone.0149982	Global	2016	Economic Analysis	Global	na	na	Small ruminants	0	0	0	0	0	0	1	0	0	0	0	0	0	0	0	0	0	0	0	0	0	0	0	0	0	0	1	0	0	0	1	0	0	0	specific	0	0	0	0	0	1
42	Kangas S, Lyytikäinen T, Peltola J, Ranta J, Maijala R. Costs of two alternative Salmonella control policies in Finnish broiler production. Acta Veterinaria Scandinavica (2007) 49:1–8. doi: 10.1186/1751-0147-49-35	Europe	2007	Economic Analysis	National	na	na	Poultry	0	0	0	0	0	0	0	0	0	1	0	0	0	0	0	0	0	0	0	0	0	0	0	0	0	0	1	0	0	0	1	0	0	0	specific	0	0	0	0	0	0
43	Kao SYZ, VanderWaal K, Enns EA, Craft ME, Alvarez J, Picasso C, Wells SJ. Modeling cost-effectiveness of risk-based bovine tuberculosis surveillance in Minnesota. Preventive Veterinary Medicine (2018) 159:1–11. doi: 10.1016/j.prevetmed.2018.08.011	North America	2018	Economic Analysis	Local	na	na	dairy cattle	0	0	0	0	1	0	0	0	0	0	0	0	0	0	0	0	0	0	0	0	0	0	0	0	0	0	0	0	0	1	0	0	1	0	specific	0	0	0	0	0	0
44	Karki S, Lupiani B, Budke CM, Karki NPS, Rushton J, Ivanek R. Cost-benefit analysis of avian influenza control in Nepal. OIE Revue Scientifique et Technique (2015) 34:813–827. doi: 10.20506/RST.34.3.2397	Asia	2015	Economic Analysis	National	na	na	Poultry	0	0	0	0	0	0	0	0	0	1	0	0	0	0	0	0	0	0	0	0	0	0	0	0	0	0	1	0	0	0	1	0	0	0	specific	0	0	0	0	0	0
45	Kivaria FM, Ruheta MR, Mkonyi PA, Malamsha PC. Epidemiological aspects and economic impact of bovine theileriosis (East Coast fever) and its control: a preliminary assessment with special reference to Kibaha district, Tanzania. Veterinary journal (London, England : 1997) (2007) 173:384–390. doi: 10.1016/J.TVJL.2005.08.013	Africa	2007	Economic Analysis	Local	na	na	cattle	0	0	0	0	1	0	0	0	0	0	0	0	0	0	0	0	0	0	0	0	0	0	0	0	0	0	1	0	0	0	1	0	0	0	specific	0	0	0	0	0	0
46	Kuczewski A, Hogeveen H, Orsel K, Wolf R, Thompson J, Spackman E, van der Meer F. Economic evaluation of 4 bovine leukemia virus control strategies for Alberta dairy farms. Journal of Dairy Science (2019) 102:2578–2592. doi: 10.3168/jds.2018-15341	North America	2019	Economic Analysis	Local	na	na	cattle	0	0	0	0	1	0	0	0	0	0	0	0	0	0	0	0	0	0	0	0	0	0	0	0	0	0	1	0	0	0	0	1	0	0	specific	0	0	0	0	0	0
47	Larson RL, Hardin DK, Pierce VL. Economic considerations for diagnostic and control options for Neospora caninum-induced abortions in endemically infected herds of beef cattle. Journal of the American Veterinary Medical Association (2004) 224:1597–1604. doi: 10.2460/javma.2004.224.1597	NS	2004	Economic Analysis	No geographical range	na	na	cattle	0	0	0	0	1	0	0	0	0	0	0	0	0	0	0	0	0	0	0	0	0	0	0	0	0	0	1	0	0	0	0	0	0	1	specific	0	0	0	0	0	0
48	Learmount J, Glover MJ, Taylor MA. Resistance delaying strategies on UK sheep farms: A cost benefit analysis. Veterinary Parasitology (2018) 254:64–71. doi: 10.1016/j.vetpar.2018.02.033	Europe	2018	Economic Analysis	National	na	na	sheep	0	0	0	0	0	0	1	0	0	0	0	0	0	0	0	0	0	0	0	0	0	0	0	0	0	0	1	0	0	0	0	0	1	0	specific	0	0	0	0	1	0
49	Léger A, Grosbois V, Simons R, Stärk KDC, De Nardi M. Cost-effectiveness of surveillance and biosecurity scenarios for preventing CSF in Switzerland. Microbial Risk Analysis (2019) 13:0–1. doi: 10.1016/j.mran.2019.07.001	Europe	2019	Economic Analysis	National	na	na	pigs	0	0	0	0	0	0	0	1	0	0	0	0	0	0	0	0	0	0	0	0	0	0	0	0	0	0	0	0	0	1	0	0	1	0	specific	0	0	0	0	0	0
50	Lhermie G, Sauvage P, Tauer LW, Chiu LV, Kanyiamattam K, Ferchiou A, Raboisson D, Scott HM, Smith DR, Grohn YT. Economic effects of policy options restricting antimicrobial use for high risk cattle placed in U.S. feedlots. PLOS ONE (2020) 15:e0239135. doi: 10.1371/JOURNAL.PONE.0239135	North America	2020	Economic Analysis	National	na	na	cattle	0	0	0	0	1	0	0	0	0	0	0	0	0	0	0	0	0	0	0	0	0	0	0	0	0	0	1	0	0	0	0	1	1	0	general	0	0	0	0	0	0
51	Longworth N, Mourits MCM, Saatkamp HW. Economic Analysis of HPAI Control in the Netherlands I: Epidemiological modelling to support economic analysis. Transboundary and Emerging Diseases (2014) 61:199–216. doi: 10.1111/tbed.12021	Europe	2014	Economic Analysis	National	na	na	Poultry	0	0	0	0	0	0	0	0	0	1	0	0	0	0	0	0	0	0	0	0	0	0	0	0	0	0	1	0	0	0	0	0	0	1	specific	0	0	0	0	0	0
52	Lucas P, Horton B. Guidelines for treatment of lice in sheep with long wool based on a model of the development of wool damage. Australian veterinary journal (2014) 92:8–14. doi: 10.1111/AVJ.12138	NS	2014	Economic Analysis	No geographical range	na	na	sheep	0	0	0	0	0	0	1	0	0	0	0	0	0	0	0	0	0	0	0	0	0	0	0	0	0	0	1	0	0	0	0	0	1	0	specific	0	0	0	0	0	0
53	Marschik T, Kopacka I, Stockreiter S, Schmoll F, Hiesel J, Höflechner-Pöltl A, Käsbohrer A, Pinior B. The Epidemiological and Economic Impact of a Potential Foot-and-Mouth Disease Outbreak in Austria. Frontiers in Veterinary Science (2021) 7:1–13. doi: 10.3389/fvets.2020.594753	Europe	2021	Economic Analysis	National	na	na	livestock	0	0	0	0	0	0	0	0	0	0	0	0	0	0	0	0	0	0	0	0	0	0	0	0	0	0	1	0	0	0	0	0	0	1	specific	0	0	0	0	0	0
54	Martins SB, Giulio GD, Lynen G, Peters A, Rushton J. Assessing the impact of East Coast Fever immunisation by the infection and treatment method in Tanzanian pastoralist systems. Preventive Veterinary Medicine (2010) 97:175–182. doi: 10.1016/j.prevetmed.2010.09.018	Africa	2010	Economic Analysis	Local	na	na	cattle	0	0	0	0	1	0	0	0	0	0	0	0	0	0	0	0	0	0	0	0	0	0	0	0	0	0	1	0	0	0	0	1	0	0	specific	0	0	0	0	0	0
55	Meyer A, Holt HR, Oumarou F, Chilongo K, Gilbert W, Fauron A, Mumba C, Guitian J. Integrated cost-benefit analysis of tsetse control and herd productivity to inform control programs for animal African trypanosomiasis. Parasites and Vectors (2018) 11:1–14. doi: 10.1186/s13071-018-2679-x	Africa	2018	Economic Analysis	Regional	na	na	cattle	0	0	0	0	1	0	0	0	0	0	0	0	0	0	0	0	0	0	0	0	0	0	0	0	0	0	0	0	0	0	1	0	0	0	specific	0	0	0	0	0	0
56	Mindekem R, Lechenne MS, Naissengar KS, Oussiguéré A, Kebkiba B, Moto DD, Alfaroukh IO, Ouedraogo LT, Salifou S, Zinsstag J. Cost description and comparative cost efficiency of post-exposure prophylaxis and canine mass vaccination against rabies in N’Djamena, Chad. Frontiers in Veterinary Science (2017) 4: doi: 10.3389/fvets.2017.00038	Africa	2017	Economic Analysis	Local	na	na	Dogs	0	0	0	0	0	0	0	0	0	0	0	0	1	0	0	0	0	0	0	0	0	0	0	0	0	0	1	0	0	0	0	0	1	0	specific	0	0	1	0	0	0
57	Nathues H, Alarcon P, Rushton J, Jolie R, Fiebig K, Jimenez M, Geurts V, Nathues C. Modelling the economic efficiency of using different strategies to control Porcine Reproductive & Respiratory Syndrome at herd level. Preventive Veterinary Medicine (2018) 152:89–102. doi: 10.1016/J.PREVETMED.2018.02.005	Europe	2018	Economic Analysis	No geographical range	na	na	pigs	0	0	0	0	0	0	0	1	0	0	0	0	0	0	0	0	0	0	0	0	0	0	0	0	0	0	1	0	0	0	1	1	1	0	specific	0	0	0	0	0	0
58	Okello WO, Okello AL, Inthavong P, Tiemann T, Phengsivalouk A, Devleesschauwer B, Shaw A, Allen J. Improved methods to capture the total societal benefits of zoonotic disease control: Demonstrating the cost-effectiveness of an integrated control programme for Taenia solium, soil transmitted helminths and classical swine fever in northern Lao PDR. PLoS Neglected Tropical Diseases (2018) 12:1–22. d…	Asia	2018	Economic Analysis	National	na	na	Pigs	0	0	0	0	0	0	0	1	0	0	0	0	0	0	0	0	0	0	0	0	0	0	0	0	0	0	1	0	0	0	0	0	1	0	specific	0	0	0	0	0	0
59	Onono JO, Wieland B, Rushton J. Estimation of impact of contagious bovine pleuropneumonia on pastoralists in Kenya. Preventive Veterinary Medicine (2014) 115:122–129. doi: 10.1016/j.prevetmed.2014.03.022	Africa	2014	Economic Analysis	Sub-national	na	na	cattle	0	0	0	0	1	0	0	0	0	0	0	0	0	0	0	0	0	0	0	0	0	0	0	0	0	0	1	0	0	0	0	0	0	1	specific	0	0	0	0	0	0
60	Peeler EJ. Costs and benefits of freedom from shrimp diseases in the European Union. Journal of Invertebrate Pathology (2012) 110:188–195. doi: 10.1016/j.jip.2012.01.014	Europe	2012	Economic Analysis	Regional	na	na	shrimp	0	0	0	0	0	0	0	0	0	0	0	0	0	1	0	0	0	0	0	0	0	0	0	0	0	0	1	0	0	0	1	0	0	0	specific	0	0	0	0	0	0
61	Pham HTT, Antoine-Moussiaux N, Grosbois V, Moula N, Truong BD, Phan TD, Vu TD, Trinh TQ, Vu CC, Rukkwamsuk T, et al. Financial Impacts of Priority Swine Diseases to Pig Farmers in Red River and Mekong River Delta, Vietnam. Transboundary and Emerging Diseases (2017) 64:1168–1177. doi: 10.1111/tbed.12482	Asia	2017	Economic Analysis	Sub-national	na	na	pigs	0	0	0	0	0	0	0	1	0	0	0	0	0	0	0	0	0	0	0	0	0	0	0	0	1	0	0	0	0	1	0	0	0	1	specific	0	0	0	0	0	0
62	Pillars RB, Grooms DL, Wolf CA, Kaneene JB. Economic evaluation of Johne’s disease control programs implemented on six Michigan dairy farms. Preventive Veterinary Medicine (2009) 90:223–232. doi: 10.1016/j.prevetmed.2009.04.009	North America	2009	Economic Analysis	No geographical range	na	na	cattle	0	0	0	0	1	0	0	0	0	0	0	0	0	0	0	0	0	0	0	0	0	0	0	0	0	0	1	0	0	0	0	0	1	0	specific	0	1	0	0	0	0
63	Pinzón-Sánchez C, Cabrera VE, Ruegg PL. Decision tree analysis of treatment strategies for mild and moderate cases of clinical mastitis occurring in early lactation. Journal of dairy science (2011) 94:1873–1892. doi: 10.3168/JDS.2010-3930	NS	2011	Economic Analysis	No geographical range	na	na	cattle	0	0	0	0	1	0	0	0	0	0	0	0	0	0	0	0	0	0	0	0	0	0	0	0	0	0	1	0	0	0	0	0	0	1	specific	0	0	0	1	0	0
64	Poirier V, Rivière J, Bouveret A, Gardon S, Dufour B. Cost-effectiveness assessment of three components of the bovine tuberculosis surveillance system by intradermal tuberculin testing in French cattle farms by a scenario tree approach. Preventive Veterinary Medicine (2019) 166:93–109. doi: 10.1016/j.prevetmed.2019.03.004	Europe	2019	Economic Analysis	National	na	na	cattle	0	0	0	0	1	0	0	0	0	0	0	0	0	0	0	0	0	0	0	0	0	0	0	0	0	0	0	0	0	1	0	0	1	0	specific	0	0	0	0	0	0
65	Randela R. Cost-benefit analysis of a disease control programme with special reference to ticks and tick-borne diseases in the former Venda region. Development Southern Africa (2005) 22:515–528. doi: 10.1080/03768350500322768	Africa	2005	Economic Analysis	Local	na	na	cattle	0	0	0	0	1	0	0	0	0	0	0	0	0	0	0	0	0	0	0	0	0	0	0	0	0	0	1	0	0	0	1	0	0	0	specific	0	0	0	0	0	0
66	Randolph TF, Perry BD, Benigno CC, Santos IJ, Agbayani AL, Coleman P, Webb R, Gleeson LJ. The economic impact of foot and mouth disease control and eradication in the Philippines. OIE Revue Scientifique et Technique (2002) 21:645–661. doi: 10.20506/rst.21.3.1355	Asia	2002	Economic Analysis	National	na	na	livestock	0	0	0	0	0	0	0	0	0	0	0	0	0	0	0	0	0	0	0	0	0	0	0	0	0	0	1	0	0	0	1	0	0	0	specific	0	0	0	0	0	0
67	Reichel MP, Ellis JT. If control of Neospora caninum infection is technically feasible does it make economic sense? Veterinary Parasitology (2006) 142:23–34. doi: 10.1016/j.vetpar.2006.06.027	Australasia	2006	Economic Analysis	National	na	na	cattle	0	0	0	0	1	0	0	0	0	0	0	0	0	0	0	0	0	0	0	0	0	0	0	0	0	0	1	0	0	0	0	0	0	1	specific	0	0	0	0	0	0
68	Reichel MP, Hill FI, Voges H. Does control of bovine viral diarrhoea infection make economic sense? New Zealand Veterinary Journal (2008) 56:60–66. doi: 10.1080/00480169.2008.36809	Australasia	2008	Economic Analysis	Regional	na	na	dairy cattle	0	0	0	0	1	0	0	0	0	0	0	0	0	0	0	0	0	0	0	0	0	0	0	0	0	0	1	0	0	0	0	0	0	1	specific	0	0	0	0	0	0
69	Renault V, Hambe HA, Van Vlaenderen G, Timmermans E, Mohamed AM, Ethgen O, Saegerman C. Economic impact of contagious caprine pleuropneumonia and cost-benefit analysis of the vaccination programmes based on a one-year continuous monitoring of flocks in the arid and semi-arid lands of Kenya. Transboundary and emerging diseases (2019) 66:2523–2536. doi: 10.1111/TBED.13317	Africa	2019	Economic Analysis	National	na	na	Small ruminants	0	0	0	0	0	0	1	0	0	0	0	0	0	0	0	0	0	0	0	0	0	0	0	0	0	0	1	0	0	0	1	0	0	0	specific	0	0	0	0	0	0
70	Rivière J, Le Strat Y, Hendrikx P, Dufour B. Cost-effectiveness evaluation of bovine tuberculosis surveillance in wildlife in France (Sylvatub system) using scenario trees. PloS one (2017) 12: doi: 10.1371/JOURNAL.PONE.0183126	Europe	2017	Economic Analysis	National	na	na	Wildlife	0	0	0	0	0	0	0	0	0	0	0	0	0	0	0	0	1	0	0	0	0	0	0	0	0	0	0	0	0	1	0	0	1	0	specific	0	0	0	0	0	0
71	Roberts TW, Peck DE, Ritten JP. Cattle producers’ economic incentives for preventing bovine brucellosis under uncertainty. Preventive veterinary medicine (2012) 107:187–203. doi: 10.1016/J.PREVETMED.2012.06.008	NS	2012	Economic Analysis	Local	na	na	cattle	0	0	0	0	1	0	0	0	0	0	0	0	0	0	0	0	0	0	0	0	0	0	0	0	0	0	1	0	0	0	0	0	1	0	specific	0	0	0	0	0	0
72	Roche SM, Von Massow M, Renaud D, Shock DA, Jones-Bitton A, Kelton DF. Cost-benefit of implementing a participatory extension model for improving on-farm adoption of Johne’s disease control recommendations. Journal of Dairy Science (2020) 103:451–472. doi: 10.3168/jds.2019-16708	North America	2020	Economic Analysis	No geographical range	na	na	cattle	0	0	0	0	1	0	0	0	0	0	0	0	0	0	0	0	0	0	0	0	0	0	0	0	0	0	1	0	0	0	1	1	0	0	specific	0	1	0	0	0	0
73	Rosanowski SM, Carpenter TE, Adamson D, Rogers CW, Pearce P, Burns M, Cogger N. An economic analysis of a contingency model utilising vaccination for the control of equine influenza in a non-endemic country. PLOS ONE (2019) 14:e0210885. doi: 10.1371/JOURNAL.PONE.0210885	Australasia	2019	Economic Analysis	National	na	na	Equine	0	0	0	0	0	0	0	0	0	0	0	0	0	0	1	0	0	0	0	0	0	0	0	0	0	0	1	0	0	0	1	0	0	0	specific	0	0	0	0	0	0
74	Roth F, Zinsstag J, Orkhon D, Hutton G, Cosivi O, Carrin G, Otte J. Human health benefits from livestock vaccination for brucellosis : case study. (2003) 81:	Asia	2003	Economic Analysis	National	na	na	sheep, cattle	0	0	0	0	0	1	0	0	0	0	0	0	0	0	0	0	0	0	0	0	0	0	0	0	0	0	1	0	0	0	0	0	1	0	specific	0	0	0	0	0	0
75	Rowe SM, Nydam DV, Godden SM, Gorden PJ, Lago A, Vasquez AK, Royster E, Timmerman J, Thomas MJ, Lynch RA. Partial budget analysis of culture- and algorithm-guided selective dry cow therapy. Journal of Dairy Science (2021) 104:5652–5664. doi: 10.3168/jds.2020-19366	North America	2021	Economic Analysis	National	na	na	dairy cattle	0	0	0	0	1	0	0	0	0	0	0	0	0	0	0	0	0	0	0	0	0	0	0	0	0	0	1	0	0	0	0	1	1	0	specific	0	0	0	1	0	0
76	Santman-Berends IMGA, Mars MH, van Duijn L, van Schaik G. Evaluation of the epidemiological and economic consequences of control scenarios for bovine viral diarrhea virus in dairy herds. Journal of Dairy Science (2015) 98:7699–7716. doi: 10.3168/JDS.2014-9255	Europe	2015	Economic Analysis	National	na	na	cattle	0	0	0	0	1	0	0	0	0	0	0	0	0	0	0	0	0	0	0	0	0	0	0	0	0	0	1	0	0	0	1	0	0	0	specific	0	0	0	0	0	0
77	Shaw APM, Rushton J, Roth F, Torgerson PR. DALYs, dollars and dogs: how best to analyse the economics of controlling zoonoses. Revue scientifique et technique (International Office of Epizootics) (2017) 36:147–161. doi: 10.20506/RST.36.1.2618	NS	2017	Economic Analysis	No geographical range	na	na	Dogs	0	0	0	0	0	0	0	0	0	0	0	0	1	0	0	0	0	0	0	0	0	0	0	0	0	0	1	0	0	0	1	0	1	1	specific	0	0	1	0	0	0
78	Shaw APM, Torr SJ, Waiswa C, Cecchi G, Wint GRW, Mattioli RC, Robinson TP. Estimating the costs of tsetse control options: An example for Uganda. Preventive Veterinary Medicine (2013) 110:290–303. doi: 10.1016/j.prevetmed.2012.12.014	Africa	2013	Economic Analysis	National	na	na	livestock	0	0	0	0	0	0	0	0	0	0	0	0	0	0	0	0	0	0	0	0	0	0	0	0	0	0	1	0	0	0	0	0	0	1	specific	0	0	0	0	0	0
79	Singh BB, Kostoulas P, Gill JPS, Dhand NK. Cost-benefit analysis of intervention policies for prevention and control of brucellosis in India. PLoS Neglected Tropical Diseases (2018) 12: doi: 10.1371/journal.pntd.0006488	Asia	2018	Economic Analysis	National	na	na	cattle	0	0	0	0	1	0	0	0	0	0	0	0	0	0	0	0	0	0	0	0	0	0	0	0	0	0	1	0	0	0	1	0	0	0	specific	0	0	0	0	0	0
80	Stott AW, Gunn GJ. Use of a benefit function to assess the relative investment potential of alternative farm animal disease prevention strategies. Preventive Veterinary Medicine (2008) 84:179–193. doi: 10.1016/j.prevetmed.2007.12.001	Europe	2008	Economic Analysis	No geographical range	na	na	cattle	0	0	0	0	1	0	0	0	0	0	0	0	0	0	0	0	0	0	0	0	0	0	0	0	0	0	1	0	0	0	1	0	0	0	specific	0	0	0	0	0	0
81	Tambi NE, Maina WO, Ndi C. An estimation of the economic impact of contagious bovine pleuropneumonia in Africa. OIE Revue Scientifique et Technique (2006) 25:999–1011. doi: 10.20506/rst.25.3.1710	Africa	2006	Economic Analysis	Regional	na	na	cattle	0	0	0	0	1	0	0	0	0	0	0	0	0	0	0	0	0	0	0	0	0	0	0	0	0	0	1	0	0	0	1	0	0	0	specific	0	0	0	0	0	0
82	Thomann B, Tschopp A, Magouras I, Meylan M, Schüpbach-Regula G, Häsler B. Economic evaluation of the eradication program for bovine viral diarrhea in the Swiss dairy sector. Preventive Veterinary Medicine (2017) 145:1–6. doi: 10.1016/j.prevetmed.2017.05.020	Europe	2017	Economic Analysis	Local	na	na	cattle	0	0	0	0	1	0	0	0	0	0	0	0	0	0	0	0	0	0	0	0	0	0	0	0	0	0	1	0	0	0	1	0	0	0	specific	0	0	0	0	0	0
83	Trevisan C, Devleesschauwer B, Praet N, Pondja A, Assane YA, Dorny P, Thamsborg SM, Magnussen P, Johansen MV. Assessment of the societal cost of Taenia solium in Angónia district, Mozambique. BMC Infectious Diseases (2018) 18:1–11. doi: 10.1186/S12879-018-3030-Z/FIGURES/4	Africa	2018	Economic Analysis	Local	na	na	pigs	0	0	0	0	0	0	0	1	0	0	0	0	0	0	0	0	0	0	0	0	0	0	0	0	0	0	1	0	0	0	0	0	0	1	specific	0	0	0	0	0	0
84	Undurraga EA, Millien MF, Allel K, Etheart MD, Cleaton J, Ross Y, Crowdis K, Medley A, Vos A, Maciel E, et al. Costs and effectiveness of alternative dog vaccination strategies to improve dog population coverage in rural and urban settings during a rabies outbreak. Vaccine (2020) 38:6162–6173. doi: 10.1016/J.VACCINE.2020.06.006	South America	2020	Economic Analysis	Local	na	na	Dogs	0	0	0	0	0	0	0	0	0	0	0	0	1	0	0	0	0	0	0	0	0	0	0	0	0	0	1	0	0	0	0	0	1	0	specific	0	0	1	0	0	0
85	Van der Fels-Klerx HJ, Sorensen JT, Jalvingh AW, Huirne RBM. An economic model to calculate farm-specific losses due to bovine respiratory disease in dairy heifers. Preventive Veterinary Medicine (2001) 51:75–94. doi: 10.1016/S0167-5877(01)00208-2	Europe	2001	Economic Analysis	No geographical range	na	na	cattle	0	0	0	0	1	0	0	0	0	0	0	0	0	0	0	0	0	0	0	0	0	0	0	0	0	0	0	0	0	0	1	1	0	0	specific	0	0	0	0	0	0
86	van Schaik G, Nielen M, Dijkhuizen AA. An economic model for on-farm decision support of management to prevent infectious disease introduction into dairy farms. Preventive Veterinary Medicine (2001) 51:289–305. doi: 10.1016/S0167-5877(01)00224-0	NS	2001	Economic Analysis	No geographical range	na	na	cattle	0	0	0	0	1	0	0	0	0	0	0	0	0	0	0	0	0	0	0	0	0	0	0	0	0	0	0	0	0	0	0	0	1	0	specific	0	0	0	0	0	0
87	van Soest FJS, Mourits MCM, Blanco-Penedo I, Duval J, Fall N, Krieger M, Sjöstrom K, Hogeveen H. Farm-specific failure costs of production disorders in European organic dairy herds. Preventive Veterinary Medicine (2019) 168:19–29. doi: 10.1016/j.prevetmed.2019.03.029	Europe	2019	Economic Analysis	Regional	na	na	cattle	0	0	0	0	1	0	0	0	0	0	0	0	0	0	0	0	0	0	0	0	0	0	0	0	0	0	1	0	0	0	0	1	0	0	specific	0	0	0	1	0	0
88	Verteramo Chiu LJ, Tauer LW, Al-Mamun MA, Kaniyamattam K, Smith RL, Grohn YT. An agent-based model evaluation of economic control strategies for paratuberculosis in a dairy herd. Journal of Dairy Science (2018) 101:6443–6454. doi: 10.3168/jds.2017-13175	North America	2018	Economic Analysis	No geographical range	na	na	cattle	0	0	0	0	1	0	0	0	0	0	0	0	0	0	0	0	0	0	0	0	0	0	0	0	0	0	1	0	0	0	1	0	1	0	specific	0	1	0	0	0	0
89	Wang CH, Diderrich V, Kliebenstein J, Patton S, Zimmerman J, Hallam A, Bush E, Faulkner C, McCord R. Toxoplasma gondii levels in swine operations: Differences due to technology choice and impact on costs of production. Food Control (2002) 13:103–106. doi: 10.1016/S0956-7135(01)00083-4	North America	2002	Economic Analysis	No geographical range	na	na	pigs	0	0	0	0	0	0	0	1	0	0	0	0	0	0	0	0	0	0	0	0	0	0	0	0	0	0	1	0	0	0	0	0	0	1	specific	0	0	0	0	0	0
90	Welby S, Cargnel M, Saegerman C. Quantitative decision making in animal health surveillance: Bovine Tuberculosis Surveillance in Belgium as case study. Transboundary and emerging diseases (2022) 69:e119–e129. doi: 10.1111/TBED.14269	Europe	2021	Economic Analysis	National	na	na	cattle	0	0	0	0	1	0	0	0	0	0	0	0	0	0	0	0	0	0	0	0	0	0	0	0	0	0	0	0	0	1	0	0	1	0	specific	0	0	0	0	0	0
91	Weng L, Weersink A, Poljak Z, de Lange K, von Massow M. An economic evaluation of intervention strategies for Porcine Epidemic Diarrhea (PED). Preventive Veterinary Medicine (2016) 134:58–68. doi: 10.1016/J.PREVETMED.2016.09.018	NS	2016	Economic Analysis	No geographical range	na	na	pigs	0	0	0	0	0	0	0	1	0	0	0	0	0	0	0	0	0	0	0	0	0	0	0	0	0	0	1	0	0	0	0	0	1	0	specific	0	0	0	0	0	0
92	Wera E, Mourits MCM, Siko MM, Hogeveen H. Cost-Effectiveness of Mass Dog Vaccination Campaigns against Rabies in Flores Island, Indonesia. Transboundary and Emerging Diseases (2017) 64:1918–1928. doi: 10.1111/tbed.12590	Asia	2017	Economic Analysis	Local	na	na	Dogs	0	0	0	0	0	0	0	0	0	0	0	0	0	0	0	0	0	0	0	0	0	0	0	0	0	0	1	0	0	0	0	0	1	0	specific	0	0	1	0	0	0
93	Winter JR, Green LE. Cost-benefit analysis of management practices for ewes lame with footrot. Veterinary journal (London, England : 1997) (2017) 220:1–6. doi: 10.1016/J.TVJL.2016.11.010	Europe	2017	Economic Analysis	No geographical range	na	na	Sheep	0	0	0	0	0	0	1	0	0	0	0	0	0	0	0	0	0	0	0	0	0	0	0	0	0	0	1	0	0	0	1	0	0	0	specific	0	0	0	0	0	0
94	Wolf R, Clement F, Barkema HW, Orsel K. Economic evaluation of participation in a voluntary Johne’s disease prevention and control program from a farmer’s perspective-The Alberta Johne’s Disease Initiative. Journal of Dairy Science (2014) 97:2822–2834. doi: 10.3168/jds.2013-7454	North America	2014	Economic Analysis	Local	na	na	cattle	0	0	0	0	1	0	0	0	0	0	0	0	0	0	0	0	0	0	0	0	0	0	0	0	0	0	1	0	0	0	0	0	1	1	specific	0	1	0	0	0	0
95	Young JR, Suon S, Rast L, Nampanya S, Windsor PA, Bush RD. Benefit-Cost Analysis of Foot and Mouth Disease Control in Large Ruminants in Cambodia. Transboundary and emerging diseases (2016) 63:508–522. doi: 10.1111/tbed.12292	Asia	2016	Economic Analysis	National	na	na	Large Ruminants	0	0	0	0	0	0	0	0	0	0	0	0	0	0	0	0	0	0	0	0	0	0	0	0	0	0	1	0	0	0	1	0	0	0	specific	0	0	0	0	0	0
96	Zeng JY, Robertson ID, Ji QM, Dawa YL, Bruce M. Evaluation of the economic impact of brucellosis in domestic yaks of Tibet. Transboundary and Emerging Diseases (2019) 66:476–487. doi: 10.1111/tbed.13049	Asia	2019	Economic Analysis	National	na	na	domestic yaks	0	0	0	0	0	0	0	0	0	0	0	0	0	0	0	0	0	1	0	0	0	0	0	0	0	0	1	0	0	0	1	0	0	0	specific	0	0	0	0	0	0
97	Adwok D, Yuot M, Jakwot M, Kwai A, Korok J, Magona J, Olaho-Mukani W, Muruiki S, Abdulaziz M, Baboucarr J. Prioritisation of transboundary animal diseases (TADs) and zoonoses for the development of an effective disease control strategy in South Sudan. Bulletin of Animal Health and Production in Africa (2018) 66:363–373.	Africa	2018	Multi-criteria prioritization	National	Phylum tool	na	livestock	0	0	0	0	0	0	0	0	0	0	0	0	0	0	0	0	0	0	0	0	0	0	0	0	1	0	0	0	0	0	0	0	0	0	specific	0	0	1	0	0	1
98	Aenishaenslin C, Page D, Gagnier M, Massé A, Fehlner-Gardiner C, Lambert L, Hongoh V, Tinline R. Prioritisation of areas for early detection of southward movement of arctic fox rabies based on historical surveillance data in Quebec, Canada. Epidemiology and infection (2020) 149: doi: 10.1017/S0950268820003003	North America	2020	Multi-criteria prioritization	Local	na	na	red fox	0	0	0	0	0	0	0	0	0	0	0	0	0	0	0	0	0	0	1	0	0	0	0	0	0	1	0	0	0	0	0	0	0	0	specific	0	0	1	0	0	0
99	Assenga SP, Sero H, Tinuga DK, Abdu AH, Mtiba PP, Olaho-Mukani W, Muruiki S, Abdulaziz MAR, Wesonga TW, Baboucarr J. Transboundary animal diseases and zoonoses: Prioritization and interventions in Tanzania. Bulletin of Animal Health and Production in Africa (2018) 66:415–426.	Africa	2018	Multi-criteria prioritization	National	Phylum tool	na	livestock	0	0	0	0	0	0	0	0	0	0	0	0	0	0	0	0	0	0	0	0	0	0	0	0	1	0	0	0	0	0	0	0	0	0	specific	0	0	0	0	0	1
100	Bessell PR, Auty HK, Roberts H, McKendrick IJ, Bronsvoort BM de C, Boden LA. A Tool for Prioritizing Livestock Disease Threats to Scotland. Frontiers in Veterinary Science (2020) 7:223. doi: 10.3389/FVETS.2020.00223/BIBTEX	Europe	2020	Multi-criteria prioritization	Sub-national	na	na	cattle, horses,pigs, sheep, poultry	0	0	0	0	1	0	1	1	0	1	0	0	0	0	0	0	0	0	0	0	0	0	0	0	1	0	0	0	0	0	0	0	0	0	specific	1	0	0	0	0	1
101	Bianchini J, Humblet MF, Cargnel M, Van der Stede Y, Koenen F, de Clercq K, Saegerman C. Prioritization of livestock transboundary diseases in Belgium using a multicriteria decision analysis tool based on drivers of emergence. (2020) 67:344–376. https://pubmed.ncbi.nlm.nih.gov/31520577/ [Accessed April 22, 2021]	Europe	2020	Multi-criteria prioritization	National	Las Vegas technique	na	livestock	0	0	0	0	0	0	0	0	0	0	0	0	0	0	0	0	0	0	0	0	0	0	0	0	1	0	0	0	0	0	0	0	0	0	specific	0	0	0	0	0	0
102	Brookes VJ, Hernández-Jover M, Cowled B, Holyoake PK, Ward MP. Building a picture: Prioritisation of exotic diseases for the pig industry in Australia using multi-criteria decision analysis. Preventive Veterinary Medicine (2014) 113:103–117. doi: 10.1016/j.prevetmed.2013.10.014	Australasia	2014	Multi-criteria prioritization	National	multi-attribute utility theory (MAUT)	na	livestock	0	0	0	0	0	0	0	0	0	0	0	0	0	0	0	0	0	0	0	0	0	0	0	0	1	0	0	0	0	0	0	0	0	0	specific	0	0	1	0	0	0
103	Brookes VJ, Barry SC, Hernández-Jover M, Ward MP. Point of truth calibration for disease prioritisation—A case study of prioritisation of exotic diseases for the pig industry in Australia. Preventive Veterinary Medicine (2017) 139:20–32. doi: 10.1016/j.prevetmed.2017.01.017	Australasia	2017	Multi-criteria prioritization	National	point of truth calibration (POTCal)	na	pigs	0	0	0	0	0	0	0	1	0	0	0	0	0	0	0	0	0	0	0	0	0	0	0	0	1	0	0	0	0	0	0	0	0	0	specific	1	0	0	0	0	1
104	Cardoen S, Van Huffel X, Berkvens D, Quoilin S, Ducoffre G, Saegerman C, Speybroeck N, Imberechts H, Herman L, Ducatelle R, et al. Evidence-based semiquantitative methodology for prioritization of foodborne zoonoses. Foodborne pathogens and disease (2009) 6:1083–1096. doi: 10.1089/FPD.2009.0291	NS	2009	Multi-criteria prioritization	No geographical range	Las Vegas technique	na	livestock	0	0	0	0	0	0	0	0	0	0	0	0	0	0	0	0	0	0	0	0	0	0	0	0	1	0	0	0	0	0	0	0	0	0	specific	0	0	0	0	0	0
105	Cheikh M, Hoch M, Guirreh D, Miguil S, Barkhad M, Djama A, Issa A, Elmi M, Magona J, Olaho-Mukani W, et al. Priority trans-boundary animal diseases and zoonoses and their proposed control strategies for Djibouti. Bulletin of Animal Health and Production in Africa (2018) 66:231–238.	Africa	2018	Multi-criteria prioritization	National	Phylum tool	na	livestock	0	0	0	0	0	0	0	0	0	0	0	0	0	0	0	0	0	0	0	0	0	0	0	0	1	0	0	0	0	0	0	0	0	0	specific	0	0	1	0	0	0
106	Cito F, Rijks J, Rantsios AT, Cunningham AA, Baneth G. Prioritization of Companion Animal Transmissible Diseases for Policy Intervention in Europe. Journal of Comparative Pathology (2015)1–9. doi: 10.1016/j.jcpa.2015.01.007	Europe	2015	Multi-criteria prioritization	Regional	CALLISTO	na	Companion Animal	0	0	0	0	0	0	0	0	0	0	0	0	0	0	0	0	0	0	0	0	0	1	0	0	0	0	1	0	0	0	0	0	0	0	specific	0	0	1	0	0	0
107	Clarke AM, More SJ, Maher JW, Byrne AW, Horan M, Barrett D. Development and Application of a Prioritization Tool for Animal Health Surveillance Activities in Ireland. Frontiers in veterinary science (2020) 7: doi: 10.3389/FVETS.2020.596867	Europe	2020	Multi-criteria prioritization	National	na	na	animals	1	0	0	0	0	0	0	0	0	0	0	0	0	0	0	0	0	0	0	0	0	0	0	0	1	0	0	0	0	1	0	0	0	0	general	0	0	0	0	0	0
108	de Glanville WA, Vial L, Costard S, Wieland B, Pfeiffer DU. Spatial multi-criteria decision analysis to predict suitability for African swine fever endemicity in Africa. BMC Veterinary Research (2014) 10:1–14. doi: 10.1186/1746-6148-10-9/FIGURES/4	Africa	2014	Multi-criteria prioritization	Regional	AHP	na	pigs	0	0	0	0	0	0	0	1	0	0	0	0	0	0	0	0	0	0	0	0	0	0	0	0	0	0	0	1	0	0	0	0	0	0	specific	1	0	0	0	0	0
109	Degeling C, Johnson J, Ward M, Wilson A, Gilbert G. Original Contribution A Delphi Survey and Analysis of Expert Perspectives on One Health in Australia. EcoHealth (2017) 14:783–792. doi: 10.1007/s10393-017-1264-7	Australasia	2017	Multi-criteria prioritization	National	Delphi	na	animals	1	0	0	0	0	0	0	0	0	0	0	0	0	0	0	0	0	0	0	0	0	0	0	0	0	0	1	0	0	0	0	0	0	0	general	0	0	0	0	0	0
110	El Allaki F, Christensen J, Vallières A. A modified TOPSIS (Technique for Order of Preference by Similarity to Ideal Solution) applied to choosing appropriate selection methods in ongoing surveillance for Avian Influenza in Canada. Preventive Veterinary Medicine (2019) 165:36–43. doi: 10.1016/j.prevetmed.2019.02.006	North America	2019	Multi-criteria prioritization	National	TOPSIS	na	Poultry	0	0	0	0	0	0	0	0	0	1	0	0	0	0	0	0	0	0	0	0	0	0	0	0	0	0	0	0	0	1	0	0	0	0	specific	0	0	0	0	0	0
111	Gibbens JC, Frost AJ, Houston CW, Lester H, Gauntlett FA. D2R2: an evidence-based decision support tool to aid prioritisation of animal health issues for government funding. The Veterinary record (2016) 179: doi: 10.1136/VR.103684	Europe	2016	Multi-criteria prioritization	No geographical range	D2R2	na	animals	1	0	0	0	0	0	0	0	0	0	0	0	0	0	0	0	0	0	0	0	0	0	0	0	1	0	0	0	0	0	0	0	0	0	general	0	0	0	0	0	0
112	Guétin- V, Dufour B, Rivière J. A framework for multicriteria decision- ­ aid analyses in animal health surveillance applied to periodic screening for French bovine tuberculosis. (2021)1–13. doi: 10.1111/tbed.14091	Europe	2021	Multi-criteria prioritization	National	PROMETHEE	na	cattle	0	0	0	0	1	0	0	0	0	0	0	0	0	0	0	0	0	0	0	0	0	0	0	0	0	0	0	0	0	1	0	0	0	0	specific	0	0	0	0	0	0
113	Hanan Yousif M, Faiza Awad A, Abdel Rahman A, Beigi Khidir M, Amel Mahgoub A, Wahba M, Kamal Tag E, Magona J, Olaho Mukani W, Muruiki S, et al. Prioritisation of transboundary animal diseases (TADs) and zoonoses for effective control in Sudan. Bulletin of Animal Health and Production in Africa (2018) 66:395–405.	Africa	2018	Multi-criteria prioritization	National	Phylum tool	na	livestock	0	0	0	0	0	0	0	0	0	0	0	0	0	0	0	0	0	0	0	0	0	0	0	0	1	0	0	0	0	0	0	0	0	0	specific	0	0	1	0	0	1
114	Havelaar AH, Rosse FV, Bucura C, Toetenel MA, Haagsma JA. Prioritizing Emerging Zoonoses in The Netherlands. (2010) 5: doi: 10.1371/journal.pone.0013965	Europe	2010	Multi-criteria prioritization	National	Weighted sum model	na	livestock	0	0	0	0	0	0	0	0	0	0	0	0	0	0	0	0	0	0	0	0	0	0	0	0	1	0	0	0	0	0	0	0	0	0	specific	0	0	0	0	0	0
115	Hongoh V, Gosselin P, Michel P, Ravel A, Waaub JP, Campagna C, Samoura K. Criteria for the prioritization of public health interventions for climate-sensitive vector-borne diseases in Quebec. PLoS ONE (2017) 12: doi: 10.1371/journal.pone.0190049	North America	2017	Multi-criteria prioritization	Sub-national	PROMETHEE	na	animals	1	0	0	0	0	0	0	0	0	0	0	0	0	0	0	0	0	0	0	0	0	0	0	0	0	0	1	0	0	0	0	0	0	0	specific	0	0	0	0	0	0
116	Hongoh V, Michel P, Gosselin P, Samoura K, Ravel A, Campagna C, Cissé HD, Waaub JP. Multi-Stakeholder Decision Aid for Improved Prioritization of the Public Health Impact of Climate Sensitive Infectious Diseases. International journal of environmental research and public health (2016) 13: doi: 10.3390/IJERPH13040419	Africa+North America	2016	Multi-criteria prioritization	National	Weighted sum model	na	animals	1	0	0	0	0	0	0	0	0	0	0	0	0	0	0	0	0	0	0	0	0	0	0	0	1	0	0	0	0	0	0	0	0	0	specific	0	0	0	0	0	0
117	Horigan V, De Nardi M, Simons RRL, Bertolini S, Crescio MI, Estrada-Peña A, Léger A, Maurella C, Ru G, Schuppers M, et al. Using multi-criteria risk ranking methodology to select case studies for a generic risk assessment framework for exotic disease incursion and spread through Europe. Preventive veterinary medicine (2018) 153:47–55. doi: 10.1016/J.PREVETMED.2018.02.013	Europe	2018	Multi-criteria prioritization	Regional	Multicriteria Risk Ranking	na	livestock	0	0	0	0	0	0	0	0	0	0	0	0	0	0	0	0	0	0	0	0	0	0	0	0	0	1	0	0	0	0	0	0	0	0	specific	1	0	1	0	0	0
118	Humblet MF, Vandeputte S, Albert A, Gosset C, Kirschvink N, Haubruge E, Fecher-Bourgeois F, Pastoret PP, Saegerman C. Multidisciplinary and Evidence-based Method for Prioritizing Diseases of Food-producing Animals and Zoonoses. Emerging Infectious Diseases (2012) 18:e1. doi: 10.3201/EID1804.111151	NS	2012	Multi-criteria prioritization	National	One Health Zoonotic Disease Prioritization (OHZDP) Tool	na	livestock	0	0	0	0	0	0	0	0	0	0	0	0	0	0	0	0	0	0	0	0	0	0	0	0	1	0	0	0	0	0	0	0	0	0	specific	1	1	1	0	0	1
119	Kadohira M, Hill G, Yoshizaki R, Ota S. Stakeholder prioritization of zoonoses in Japan with analytic hierarchy process method. (2015)1477–1485. doi: 10.1017/S0950268814002246	Asia	2015	Multi-criteria prioritization	National	AHP	na	livestock	0	0	0	0	0	0	0	0	0	0	0	0	0	0	0	0	0	0	0	0	0	0	0	0	1	0	0	0	0	0	0	0	0	0	specific	0	0	0	0	0	0
120	KIM E, CARPENTER T, ROWANOWSKI S, COGGER N. Criteria and indicators for foot and mouth disease control strategy decision-making in Asia-Oceania countries. Revue scientifique et technique (International Office of Epizootics) (2017) 36:867–878. doi: 10.20506/RST.36.3.2720	Asia	2017	Multi-criteria prioritization	Regional	na	na	livestock	0	0	0	0	0	0	0	0	0	0	0	0	0	0	0	0	0	0	0	0	0	0	0	0	0	0	1	0	0	0	0	0	0	0	specific	0	0	0	0	0	0
121	Maino M, Pérez P, Oviedo P, Sotomayor G, Abalos P. The analytic hierarchy process in decisionmaking for caprine health programmes. Revue scientifique et technique (International Office of Epizootics) (2012) 31:889–898. doi: 10.20506/RST.31.3.2162	South America	2012	Multi-criteria prioritization	National	AHP	na	Goats	0	0	0	0	0	0	1	0	0	0	0	0	0	0	0	0	0	0	0	0	0	0	0	0	1	0	0	0	0	0	0	0	0	0	specific	0	0	0	0	1	0
122	Mcfadden AMJ, Muellner P, Baljinnyam Z, Vink D, Wilson N. Use of Multicriteria Risk Ranking of Zoonotic Diseases in a Developing Country: Case Study of Mongolia. Zoonoses and public health (2016) 63:138–151. doi: 10.1111/ZPH.12214	Asia	2016	Multi-criteria prioritization	National	Multicriteria Risk Ranking	na	animals	1	0	0	0	0	0	0	0	0	0	0	0	0	0	0	0	0	0	0	0	0	0	0	0	1	0	0	0	0	0	0	0	0	0	specific	0	0	1	0	0	0
123	Mehand MS, Al-Shorbaji F, Millett P, Murgue B. The WHO R&D Blueprint: 2018 review of emerging infectious diseases requiring urgent research and development efforts. Antiviral research (2018) 159:63–67. doi: 10.1016/J.ANTIVIRAL.2018.09.009	NS	2018	Multi-criteria prioritization	Global	WHO	na	animals	1	0	0	0	0	0	0	0	0	0	0	0	0	0	0	0	0	0	0	0	0	0	0	0	0	0	0	0	1	0	0	0	0	0	specific	0	0	0	0	0	0
124	Mersha TT, Wolde BM, Shumuye NA, Hailu AB, Mohammed AH, Redda YT, Abera BH, Menghistu HT. Prioritization of neglected tropical zoonotic diseases: A one health perspective from Tigray region, Northern Ethiopia. PLOS ONE (2021) 16:e0254071. doi: 10.1371/JOURNAL.PONE.0254071	Africa	2021	Multi-criteria prioritization	Local	na	na	livestock	0	0	0	0	0	0	0	0	0	0	0	0	0	0	0	0	0	0	0	0	0	0	0	0	1	0	0	0	0	0	0	0	0	0	specific	0	0	1	0	0	0
125	More SJ, McKenzie K, O’Flaherty J, Doherty ML, Cromie AR, Magan MJ. Setting priorities for non-regulatory animal health in Ireland: Results from an expert Policy Delphi study and a farmer priority identification survey. Preventive Veterinary Medicine (2010) 95:198–207. doi: 10.1016/j.prevetmed.2010.04.011	Europe	2010	Multi-criteria prioritization	Sub-national	Delphi	na	cattle	0	0	0	0	1	0	0	0	0	0	0	0	0	0	0	0	0	0	0	0	0	0	0	0	1	0	0	0	0	0	0	0	0	0	specific	0	1	0	1	0	0
126	Mourits MCM, van Asseldonk MAPM, Huirne RBM. Multi Criteria Decision Making to evaluate control strategies of contagious animal diseases. Preventive veterinary medicine (2010) 96:201–210. doi: 10.1016/J.PREVETMED.2010.06.010	Europe	2010	Multi-criteria prioritization	Regional	Weighted sum model	na	livestock	0	0	0	0	0	0	0	0	0	0	0	0	0	0	0	0	0	0	0	0	0	0	0	0	1	0	0	0	0	0	0	0	0	0	specific	0	0	0	0	0	0
127	Muellner P, Hodges D, Ahlstrom C, Newman M, Davidson R, Pfeiffer D, Marshall J, Morley C. Creating a framework for the prioritization of biosecurity risks to the New Zealand dairy industry. Transboundary and emerging diseases (2018) 65:1067–1077. doi: 10.1111/TBED.12848	Australasia	2018	Multi-criteria prioritization	National	Dairy Biosecurity Risk Evaluation Framework (D-BRiEF)	na	cattle	0	0	0	0	1	0	0	0	0	0	0	0	0	0	0	0	0	0	0	0	0	0	0	0	0	0	0	0	0	1	0	0	0	0	general	0	0	0	0	0	0
128	Munyua P, Bitek A, Osoro E, Pieracci EG, Muema J, Mwatondo A, Kungu M, Nanyingi M, Gharpure R, Njenga K, et al. Prioritization of Zoonotic Diseases in Kenya, 2015. PloS one (2016) 11: doi: 10.1371/JOURNAL.PONE.0161576	Africa	2016	Multi-criteria prioritization	National	One Health Zoonotic Disease Prioritization (OHZDP) Tool	na	livestock	0	0	0	0	0	0	0	0	0	0	0	0	0	0	0	0	0	0	0	0	0	0	0	0	1	0	0	0	0	0	0	0	0	0	specific	0	0	1	0	0	0
129	Mwenedata J, Kinani J, Kabeja A, Isidore Mapendo I, Kanyandekwe C, Rutagwenda T, Olaho-Mukani W, Muruiki S, Abdulaziz M, Wesonga T, et al. Prioritisation and categorisation of transboundary animal diseases and zoonoses for effective surveillance and control in Rwanda. Bulletin of Animal Health and Production in Africa (2018) 66:387–393.	Africa	2018	Multi-criteria prioritization	National	Phylum tool	na	livestock	0	0	0	0	0	0	0	0	0	0	0	0	0	0	0	0	0	0	0	0	0	0	0	0	1	0	0	0	0	0	0	0	0	0	specific	1	0	1	0	0	1
130	Nantima N, Bwire G, Mwebe R, Mugabi K, Ademun A, Kaboyo W, Acheng J, Magoona J, Kauta N, Olaho-Mukani W, et al. Prioritisation of transboundary animal diseases and zoonoses to strengthen control in Uganda. Bulletin of Animal Health and Production in Africa (2018) 66:351–361.	Africa	2018	Multi-criteria prioritization	National	Phylum tool	na	livestock	0	0	0	0	0	0	0	0	0	0	0	0	0	0	0	0	0	0	0	0	0	0	0	0	1	0	0	0	0	0	0	0	0	0	specific	1	0	1	0	0	1
131	Ng V, Sargeant JM. A Quantitative and Novel Approach to the Prioritization of Zoonotic Diseases in North America : A Public Perspective. PLOS ONE (2012) 7:e48519. doi: 10.1371/journal.pone.0048519	North America	2012	Multi-criteria prioritization	Regional	Conjoint analysis	na	animals	1	0	0	0	0	0	0	0	0	0	0	0	0	0	0	0	0	0	0	0	0	0	0	0	1	0	0	0	0	0	0	0	0	0	specific	0	0	1	0	0	0
132	Ng V, Sargeant JM. A Quantitative Approach to the Prioritization of Zoonotic Diseases in North America: A Health Professionals’ Perspective. PLOS ONE (2013) 8:e72172. doi: 10.1371/JOURNAL.PONE.0072172	North America	2013	Multi-criteria prioritization	Regional	Conjoint analysis	na	animals	1	0	0	0	0	0	0	0	0	0	0	0	0	0	0	0	0	0	0	0	0	0	0	0	1	0	0	0	0	0	0	0	0	0	specific	0	0	1	0	0	0
133	Ng V, Sargeant JM. Prioritizing Zoonotic Diseases : Differences in Perspectives Between Human and Animal Health Professionals in North America. Zoonoses and public health (2016) 63:196–211. doi: 10.1111/zph.12220	North America	2016	Multi-criteria prioritization	Regional	PROMETHEE	na	animals	1	0	0	0	0	0	0	0	0	0	0	0	0	0	0	0	0	0	0	0	0	0	0	0	1	0	0	0	0	0	0	0	0	0	specific	0	0	1	0	0	0
134	Niyokwishimira A, Nshimirimana Y, Havyarimana J, Moza S, Nsanganiyumwami D, Olaho-Mukani W, Muruiki S, Abdulaziz M, Wesonga T, Baboucarr J. Prioritisation of transboundary animal diseases and zoonoses for effective control in Burundi. Bulletin of Animal Health and Production in Africa (2018) 66:239–247.	Africa	2018	Multi-criteria prioritization	National	Phylum tool	na	livestock	0	0	0	0	0	0	0	0	0	0	0	0	0	0	0	0	0	0	0	0	0	0	0	0	1	0	0	0	0	0	0	0	0	0	specific	1	0	1	0	0	0
135	Njagi L, Osoro E, Mwololo D, Murekefu W, Thaiya J, Ngeiywa K, Murithi M, Olaho-Mukani W, Muruiki S, Abdulaziz MAR, et al. Prioritisation of transboundary animal diseases and zoonoses to strengthen control measures in Kenya. Bulletin of Animal Health and Production in Africa (2018) 66:287–398.	Africa	2018	Multi-criteria prioritization	National	Phylum tool	na	livestock	0	0	0	0	0	0	0	0	0	0	0	0	0	0	0	0	0	0	0	0	0	0	0	0	1	0	0	0	0	0	0	0	0	0	specific	1	0	1	0	0	1
136	O’Brien D, Scudamore J, Charlier J, Delavergne M. DISCONTOOLS : a database to identify research gaps on vaccines , pharmaceuticals and diagnostics for the control of infectious diseases of animals. BMC Veterinary Research (2017)1–10. doi: 10.1186/s12917-016-0931-1	Europe	2017	Multi-criteria prioritization	No geographical range	DISCONTOOLS	na	livestock	0	0	0	0	0	0	0	0	0	0	0	0	0	0	0	0	0	0	0	0	0	0	0	0	1	0	0	0	0	0	0	0	0	0	general	0	0	0	0	0	0
137	Otten A, Fazil A, Chemeris A, Breadner P, Ng V. Prioritization of vector-borne diseases in Canada under current climate and projected climate change. Microbial Risk Analysis (2020) 14:100089. doi: 10.1016/J.MRAN.2019.100089	North America	2020	Multi-criteria prioritization	National	na	na	livestock	0	0	0	0	0	0	0	0	0	0	0	0	0	0	0	0	0	0	0	0	0	0	0	0	1	0	0	0	0	0	0	0	0	0	specific	0	0	0	0	0	0
138	Peyre M, Hoinville L, Njoroge J, Cameron A, Traon D, Goutard F, Calba C, Grosbois V, Delabouglise A, Varant V, et al. The RISKSUR EVA tool (Survtool): A tool for the integrated evaluation of animal health surveillance systems. Preventive veterinary medicine (2019) 173: doi: 10.1016/J.PREVETMED.2019.104777	NS	2019	Multi-criteria prioritization	No geographical range	RISKSUR EVA tool	na	livestock	0	0	0	0	0	0	0	0	0	0	0	0	0	0	0	0	0	0	0	0	0	0	0	0	0	0	0	0	0	1	0	0	0	0	specific	1	0	0	0	0	0
139	Pieracci EG, Hall AJ, Gharpure R, Haile A, Walelign E, Deressa A, Bahiru G, Kibebe M, Walke H, Belay E. Prioritizing zoonotic diseases in Ethiopia using a one health approach. One health (Amsterdam, Netherlands) (2016) 2:131–135. doi: 10.1016/J.ONEHLT.2016.09.001	Africa	2016	Multi-criteria prioritization	National	One Health Zoonotic Disease Prioritization (OHZDP) Tool	na	livestock	0	0	0	0	0	0	0	0	0	0	0	0	0	0	0	0	0	0	0	0	0	0	0	0	1	0	0	0	0	0	0	0	0	0	specific	0	0	1	0	0	0
140	Pramuwidyatama MG, Hogeveen H, Saatkamp HW. A Systematic Evaluation of Measures Against Highly Pathogenic Avian Influenza ( HPAI ) in Indonesia. (2019) 6:1–12. doi: 10.3389/fvets.2019.00033	Asia	2019	Multi-criteria prioritization	National	na	na	Poultry	0	0	0	0	0	0	0	0	0	1	0	0	0	0	0	0	0	0	0	0	0	0	0	0	0	0	1	0	0	0	0	0	0	0	specific	0	0	0	0	0	0
141	Renault V, Damiaans B, Sarrazin S, Humblet MF, Lomba M, Ribbens S, Riocreux F, Koenen F, Cassart D, Dewulf J, et al. Classification of adult cattle infectious diseases: A first step towards prioritization of biosecurity measures. Transboundary and emerging diseases (2018) 65:1991–2005. doi: 10.1111/TBED.12982	Europe	2018	Multi-criteria prioritization	National	na	na	cattle	0	0	0	0	1	0	0	0	0	0	0	0	0	0	0	0	0	0	0	0	0	0	0	0	1	0	0	0	0	0	0	0	0	0	specific	0	0	0	0	0	0
142	Roberts LC, Fosgate T. Stakeholder perceptions of foot-and-mouth disease control in South Africa. (2018) 156:38–48. doi: 10.1016/j.prevetmed.2018.05.001	North America	2018	Multi-criteria prioritization	National	Weighted sum model	na	livestock	0	0	0	0	0	0	0	0	0	0	0	0	0	0	0	0	0	0	0	0	0	0	0	0	0	0	1	0	0	0	0	0	0	0	specific	0	0	0	0	0	0
143	Ruzante JM, Davidson VJ, Caswell J, Fazil A, Cranfield JAL, Henson SJ, Anders SM, Schmidt C, Farber JM. A multifactorial risk prioritization framework for foodborne pathogens. Risk analysis : an official publication of the Society for Risk Analysis (2010) 30:724–742. doi: 10.1111/J.1539-6924.2009.01278.X	North America	2010	Multi-criteria prioritization	National	PROMETHEE	na	Cattle, poultry	0	0	0	0	1	0	0	0	0	1	0	0	0	0	0	0	0	0	0	0	0	0	0	0	1	0	0	0	0	0	0	0	0	0	specific	0	0	0	0	0	0
144	Saegerman C, Bianchini J, Snoeck CJ, Moreno A, Chiapponi C, Zohari S, Ducatez MF. First expert elicitation of knowledge on drivers of emergence of influenza D in Europe. Transboundary and emerging diseases (2021) 68:3349–3359. doi: 10.1111/TBED.13938	Europe	2021	Multi-criteria prioritization	Regional	na	na	ruminants and swine	0	0	0	0	0	1	0	1	0	0	0	0	0	0	0	0	0	0	0	0	0	0	0	0	0	0	1	0	0	0	0	0	0	0	specific	0	0	0	0	0	0
145	Saito EK, Shea S, Jones A, Ramos G, Pitesky M. A cooperative approach to animal disease response activities: Analytical hierarchy process (AHP) and vvIBD in California poultry. Preventive veterinary medicine (2015) 121:123–131. doi: 10.1016/J.PREVETMED.2015.06.001	North America	2015	Multi-criteria prioritization	Local	AHP	na	Poultry	0	0	0	0	0	0	0	0	0	1	0	0	0	0	0	0	0	0	0	0	0	0	0	0	1	0	0	0	0	0	0	0	0	0	specific	0	0	0	0	0	0
146	Sekamatte M, Krishnasamy V, Bulage L, Kihembo C, Nantima N, Monje F, Ndumu D, Sentumbwe J, Mbolanyi B, Aruho R, et al. Multisectoral prioritization of zoonotic diseases in Uganda, 2017: A One Health perspective. PLOS ONE (2018) 13:e0196799. doi: 10.1371/JOURNAL.PONE.0196799	Africa	2018	Multi-criteria prioritization	Local	One Health Zoonotic Disease Prioritization (OHZDP) Tool	na	livestock	0	0	0	0	0	0	0	0	0	0	0	0	0	0	0	0	0	0	0	0	0	0	0	0	1	0	0	0	0	0	0	0	0	0	specific	0	0	1	0	0	0
147	Stebler N, Braam P, Falzon LC. Use of a modified Delphi panel to identify and weight criteria for prioritization of zoonotic diseases in Switzerland. Elsevier BV (2015) doi: 10.1016/j.prevetmed.2015.05.006	Europe	2015	Multi-criteria prioritization	National	Delphi	na	livestock	0	0	0	0	0	0	0	0	0	0	0	0	0	0	0	0	0	0	0	0	0	0	0	0	1	0	0	0	0	0	0	0	0	0	specific	0	0	0	0	0	0
148	Tatum RC, McGowan CM, Dean RS, Ireland JL. Equine pituitary pars intermedia dysfunction: Identifying research priorities for diagnosis, treatment and prognosis through a priority setting partnership. PLOS ONE (2021) 16:e0244784. doi: 10.1371/JOURNAL.PONE.0244784	Australasia	2021	Multi-criteria prioritization	No geographical range	James Lind Alliance (JLA) Priority Setting Partnership (PSP)	na	Equine	0	0	0	0	0	0	0	0	0	0	0	0	0	0	1	0	0	0	0	0	0	0	0	0	0	0	0	0	1	0	0	0	0	0	specific	0	0	0	0	0	0
149	Trang DT, Siembieda J, Huong NT, Hung P, Ky VD. Original Article Prioritization of zoonotic diseases of public health significance in Vietnam. (2010) doi: 10.3855/jidc.6582	Asia	2010	Multi-criteria prioritization	National	na	na	livestock	0	0	0	0	0	0	0	0	0	0	0	0	0	0	0	0	0	0	0	0	0	0	0	0	1	0	0	0	0	0	0	0	0	0	specific	0	0	1	0	0	0
150	Uqbazghi K, Teklemariam T, Goitom H, Magona J, Olaho-Mukani W, Muruiki S, Abdulaziz MAR, Baboucarr J. Prioritisation and control strategies of transboundry and zoonotic animal diseases in Eritrea. Bulletin of Animal Health and Production in Africa (2018) 66:249–263.	Africa	2018	Multi-criteria prioritization	National	Phylum tool	na	livestock	0	0	0	0	0	0	0	0	0	0	0	0	0	0	0	0	0	0	0	0	0	0	0	0	1	0	0	0	0	0	0	0	0	0	specific	0	0	1	0	0	1
151	Walelign E, Yilma G, Haile A, Regassa F, Magona J, Olaho-Mukani W, Muruiki S, Abdulaziz M, Baboucarr J. Transboundary animal diseases and zoonoses prioritization and proposed interventions in Ethiopia. Bulletin of Animal Health and Production in Africa (2018) 66:265–273.	Africa	2018	Multi-criteria prioritization	National	Phylum tool	na	livestock	0	0	0	0	0	0	0	0	0	0	0	0	0	0	0	0	0	0	0	0	0	0	0	0	1	0	0	0	0	0	0	0	0	0	specific	0	0	1	0	0	1
152	Wentholt MTA, Cardoen S, Imberechts H, Van Huffel X, Ooms BW, Frewer LJ. Defining European preparedness and research needs regarding emerging infectious animal diseases: results from a Delphi expert consultation. Preventive veterinary medicine (2012) 103:81–92. doi: 10.1016/J.PREVETMED.2011.09.021	Europe	2012	Multi-criteria prioritization	Regional	Delphi	na	animals	1	0	0	0	0	0	0	0	0	0	0	0	0	0	0	0	0	0	0	0	0	0	0	0	0	0	0	0	1	0	0	0	0	0	general	0	0	0	0	0	0
153	Wongnak P, Thanapongtharm W, Kusakunniran W, Karnjanapreechakorn S, Sutassananon K, Kalpravidh W, Wongsathapornchai K, Wiratsudakul A. A “what-if” scenario: Nipah virus attacks pig trade chains in Thailand. BMC Veterinary Research (2020) 16:1–11. doi: 10.1186/S12917-020-02502-4/FIGURES/7	Asia	2020	Multi-criteria prioritization	National	na	na	pigs	0	0	0	0	0	0	0	1	0	0	0	0	0	0	0	0	0	0	0	0	0	0	0	0	0	0	0	1	0	0	0	0	0	0	specific	0	0	0	0	0	0
154	Yasobant S, Saxena D, Bruchhausen W, Memon FZ, Falkenberg T. Multi-sectoral prioritization of zoonotic diseases: One health perspective from Ahmedabad, India. PLOS ONE (2019) 14:e0220152. doi: 10.1371/JOURNAL.PONE.0220152	Asia	2019	Multi-criteria prioritization	Global	PROMETHEE	na	livestock	0	0	0	0	0	0	0	0	0	0	0	0	0	0	0	0	0	0	0	0	0	0	0	0	1	0	0	0	0	0	0	0	0	0	specific	0	0	1	0	0	0
155	Zecconi A, Scali F, Bonizzi L, Ferrari N, Ferrero F, Grilli G, Lanfranchi P, Mortarino M, Sala V, Taloni D, et al. Risk prioritization as a tool to Guide Veterinary Public Health activities at the regional level in Italy. Veterinaria italiana (2019) 55:113–121. doi: 10.12834/VETIT.172.518.2	Europe	2019	Multi-criteria prioritization	Sub-national	DISCONTOOLS	na	livestock	0	0	0	0	0	0	0	0	0	0	0	0	0	0	0	0	0	0	0	0	0	0	0	0	1	0	0	0	0	0	0	0	0	0	specific	0	0	0	1	0	0
156	Beauvais W, Zuther S, Villeneuve C, Kock R, Guitian J. Rapidly assessing the risks of infectious diseases to wildlife species. Royal Society Open Science (2019) 6: doi: 10.1098/rsos.181043	Asia	2019	Risk Assessment	No geographical range	na	Quantitative risk assessment	antelope -Wildlife	0	0	0	0	0	0	0	0	0	0	0	0	0	0	0	0	0	0	0	1	0	0	0	0	0	1	0	0	0	0	0	0	0	0	specific	0	0	0	0	0	0
157	Beaver A, Ruegg PL, Gröhn YT, Schukken YH. Comparative risk assessment for new cow-level Mycobacterium avium ssp. paratuberculosis infections between 3 dairy production types: Organic, conventional, and conventional-grazing systems. Journal of Dairy Science (2016) 99:9885–9899. doi: 10.3168/JDS.2016-11360	North America	2016	Risk Assessment	National	na	Qualitative risk assessment	cattle	0	0	0	0	1	0	0	0	0	0	0	0	0	0	0	0	0	0	0	0	0	0	0	0	0	0	1	0	0	0	0	0	0	0	specific	0	1	0	0	0	0
158	Benavides B, Casal J, Diéguez JF, Yus E, Moya SJ, Armengol R, Allepuz A. Development of a quantitative risk assessment of bovine viral diarrhea virus and bovine herpesvirus-1 introduction in dairy cattle herds to improve biosecurity. Journal of Dairy Science (2020) 103:6454–6472. doi: 10.3168/JDS.2019-17827	Europe	2020	Risk Assessment	No geographical range	na	Quantitative risk assessment	cattle	0	0	0	0	1	0	0	0	0	0	0	0	0	0	0	0	0	0	0	0	0	0	0	0	0	1	0	0	0	0	0	0	0	0	specific	0	0	0	0	0	0
159	Bora M, Bora DP, Manu M, Barman NN, Dutta LJ, Kumar PP, Poovathikkal S, Suresh KP, Nimmanapalli R. Assessment of risk factors of African swine fever in India: Perspectives on future outbreaks and control strategies. Pathogens (2020) 9:1–18. doi: 10.3390/pathogens9121044	Asia	2020	Risk Assessment	National	na	Quantitative risk assessment	pigs	0	0	0	0	0	0	0	1	0	0	0	0	0	0	0	0	0	0	0	0	0	0	0	0	0	0	1	0	0	0	0	0	0	0	specific	1	0	0	0	0	0
160	Brookes VJ, Keponge-Yombo A, Thomson D, Ward MP. Risk assessment of the entry of canine-rabies into Papua New Guinea via sea and land routes. Preventive Veterinary Medicine (2017) 145:49–66. doi: 10.1016/j.prevetmed.2017.06.011	Australasia	2017	Risk Assessment	National	na	Quantitative risk assessment	canine	0	0	0	0	0	0	0	0	0	0	0	0	1	0	0	0	0	0	0	0	0	0	0	0	0	1	0	0	0	0	0	0	0	0	specific	0	0	1	0	0	0
161	Bueno I, Smith KM, Sampedro F, Machalaba CC, Karesh WB, Travis DA. Risk Prioritization Tool to Identify the Public Health Risks of Wildlife Trade: The Case of Rodents from Latin America. Zoonoses and Public Health (2016) 63:281–293. doi: 10.1111/zph.12228	South America	2016	Risk Assessment	Regional	na	Both Qualitative and Quantitative risk assessment	rodent (Cavia porcellus)	0	0	0	0	0	0	0	0	0	0	0	0	0	0	0	0	0	0	0	0	1	0	0	0	1	0	0	0	0	0	0	0	0	0	specific	0	0	0	0	0	0
162	Cargnel M, Maes D, Peeters L, Dispas M. Combining quantitative and qualitative approaches to determine viability of a potential Salmonella Typhimurium vaccination program in pigs in Belgium. Preventive veterinary medicine (2020) 184: doi: 10.1016/J.PREVETMED.2020.105132	Europe	2020	Risk Assessment	National	na	Both Qualitative and Quantitative risk assessment	pigs	0	0	0	0	0	0	0	1	0	0	0	0	0	0	0	0	0	0	0	0	0	0	0	0	0	0	1	0	0	0	0	0	0	0	specific	0	0	0	0	0	0
163	Chazya R, Muma JB, Mwacalimba KK, Karimuribo E, Mkandawire E, Simuunza M. A qualitative assessment of the risk of introducing Peste des petits ruminants into northern Zambia from Tanzania. Veterinary Medicine International (2014) 2014: doi: 10.1155/2014/202618	Africa	2014	Risk Assessment	Local	na	Qualitative risk assessment	Sheep and goats	0	0	0	0	0	0	1	0	0	0	0	0	0	0	0	0	0	0	0	0	0	0	0	0	0	1	0	0	0	0	0	0	0	0	specific	0	0	0	0	0	1
164	Cho K hyun, Kim HJ, Kim YJ, Kang HE, Martínez-López B, Lee J bok. Quantitative risk assessment of the African swine fever introduction into the Republic of Korea via legal import of live pigs and pig products. Transboundary and Emerging Diseases (2021) 68:385–396. doi: 10.1111/tbed.13689	Asia	2021	Risk Assessment	National	na	Quantitative risk assessment	pigs	0	0	0	0	0	0	0	1	0	0	0	0	0	0	0	0	0	0	0	0	0	0	0	0	0	1	0	0	0	0	0	0	0	0	specific	1	0	0	0	0	0
165	Costard S, Jones BA, Martínez-López B, Mur L, de la Torre A, Martínez M, Sánchez-Vizcaíno F, Sánchez-Vizcaíno JM, Pfeiffer DU, Wieland B. Introduction of African Swine Fever into the European Union through Illegal Importation of Pork and Pork Products. PLoS ONE (2013) 8:e61104. doi: 10.1371/journal.pone.0061104	Europe	2013	Risk Assessment	National	na	Quantitative risk assessment	cattle	0	0	0	0	1	0	0	0	0	0	0	0	0	0	0	0	0	0	0	0	0	0	0	0	0	1	0	0	0	0	0	0	0	0	specific	0	0	0	0	0	0
166	De la Torre A, Bosch J, Iglesias I, Muñoz MJ, Mur L, Martínez-López B, Martínez M, Sánchez-Vizcaíno JM. Assessing the risk of african swine fever introduction into the european union by wild boar. Transboundary and Emerging Diseases (2015) 62:272–279. doi: 10.1111/tbed.12129	Europe	2015	Risk Assessment	Regional	na	Qualitative risk assessment	pigs	0	0	0	0	0	0	0	1	0	0	0	0	0	0	0	0	0	0	0	0	0	0	0	0	0	0	1	0	0	0	0	0	0	0	specific	1	0	0	0	0	0
167	de Vos CJ, Swanenburg M, Tafro N, van Roon A, Stenvers OFJ, Elbers ARW. Animal health risk of legally imported exotic animals into the Netherlands in the period 2013–2014. Microbial Risk Analysis (2017) 6:9–20. doi: 10.1016/J.MRAN.2017.05.002	Europe	2017	Risk Assessment	National	na	Quantitative risk assessment	livestock	0	0	0	0	0	0	0	0	0	0	0	0	0	0	0	0	0	0	0	0	0	0	0	0	0	1	0	0	0	0	0	0	0	0	specific	0	0	0	0	0	0
168	Delgado J, Pollard S, Pearn K, Snary EL, Black E, Prpich G, Longhurst P. U.K. Foot and Mouth Disease: A Systemic Risk Assessment of Existing Controls. Risk analysis : an official publication of the Society for Risk Analysis (2017) 37:1768–1782. doi: 10.1111/RISA.12704	Europe	2017	Risk Assessment	National	na	Qualitative risk assessment	livestock	0	0	0	0	0	0	0	0	0	0	0	0	0	0	0	0	0	0	0	0	0	0	0	0	0	0	1	0	0	0	0	0	0	0	specific	0	0	0	0	0	0
169	Delgado J, Pollard S, Snary E, Black E, Prpich G, Longhurst P. A systems approach to the policy-level risk assessment of exotic animal diseases: network model and application to classical swine fever. Risk analysis : an official publication of the Society for Risk Analysis (2013) 33:1454–1472. doi: 10.1111/J.1539-6924.2012.01934.X	Europe	2013	Risk Assessment	National	na	Qualitative risk assessment	pigs	0	0	0	0	0	0	0	1	0	0	0	0	0	0	0	0	0	0	0	0	0	0	0	0	0	1	0	0	0	0	0	0	0	0	specific	0	0	0	0	0	0
170	Fanelli A, Buonavoglia D. Risk of Crimean Congo haemorrhagic fever virus (CCHFV) introduction and spread in CCHF-free countries in southern and Western Europe: A semi-quantitative risk assessment. One Health (2021) 13:100290. doi: 10.1016/j.onehlt.2021.100290	Europe	2021	Risk Assessment	Regional	na	Qualitative risk assessment	livestock	0	0	0	0	0	0	0	0	0	0	0	0	0	0	0	0	0	0	0	0	0	0	0	0	0	1	0	0	0	0	0	0	0	0	specific	0	0	0	0	0	0
171	Fischer EAJ, Martínez López EP, De Vos CJ, Faverjon C. Quantitative analysis of the probability of introducing equine encephalosis virus (EEV) into The Netherlands. Preventive Veterinary Medicine (2016) 131:48–59. doi: 10.1016/j.prevetmed.2016.07.005	Europe	2016	Risk Assessment	National	na	Quantitative risk assessment	equines	0	0	0	0	0	0	0	0	0	0	0	0	0	0	1	0	0	0	0	0	0	0	0	0	0	1	0	0	0	0	0	0	0	0	specific	0	0	0	0	0	0
172	Foddai A, Boklund A, Stockmarr A, Krogh K, Enøe C. Quantitative assessment of the risk of introduction of bovine viral diarrhea virus in Danish dairy herds. Preventive veterinary medicine (2014) 116:75–88. doi: 10.1016/J.PREVETMED.2014.05.005	Europe	2014	Risk Assessment	National	na	Quantitative risk assessment	animals	1	0	0	0	0	0	0	0	0	0	0	0	0	0	0	0	0	0	0	0	0	0	0	0	0	1	0	0	0	0	0	0	0	0	specific	0	0	0	0	0	0
173	Gale P, Kelly L, Snary EL. Qualitative assessment of the entry of capripoxviruses into Great Britain from the European Union through importation of ruminant hides, skins and wool. Microbial Risk Analysis (2016) 1:13–18. doi: 10.1016/J.MRAN.2015.07.001	Europe	2016	Risk Assessment	National	na	Qualitative risk assessment	Goats	0	0	0	0	0	0	1	0	0	0	0	0	0	0	0	0	0	0	0	0	0	0	0	0	0	1	0	0	0	0	0	0	0	0	specific	0	0	0	0	0	0
174	Giovannini A, MacDiarmid S, Calistri P, Conte A, Savini L, Nannini D, Weber S. The use of risk assessment to decide the control strategy for bluetongue in Italian ruminant populations. Risk analysis : an official publication of the Society for Risk Analysis (2004) 24:1737–1753. doi: 10.1111/J.0272-4332.2004.00563.X	Europe	2004	Risk Assessment	National	na	Both Qualitative and Quantitative risk assessment	Ruminants	0	0	0	0	0	0	0	0	0	0	0	0	0	0	0	0	0	0	0	0	0	0	0	0	0	0	1	0	0	0	0	0	0	0	specific	0	0	0	0	0	0
175	Hernández-Jover M, Roche S, Ward MP. The human and animal health impacts of introduction and spread of an exotic strain of West Nile virus in Australia. Preventive veterinary medicine (2013) 109:186–204. doi: 10.1016/J.PREVETMED.2012.09.018	Australasia	2013	Risk Assessment	National	na	Quantitative risk assessment	livestock	0	0	0	0	0	0	0	0	0	0	0	0	0	0	0	0	0	0	0	0	0	0	0	0	0	1	0	0	0	0	0	0	0	0	specific	0	0	0	0	0	0
176	Hernández-Jover M, Schembri N, Holyoake PK, Toribio JALML, Martin PAJ. A comparative assessment of the risks of introduction and spread of foot-and-mouth disease among different pig sectors in Australia. Frontiers in Veterinary Science (2016) 3: doi: 10.3389/fvets.2016.00085	Australasia	2016	Risk Assessment	National	na	Quantitative risk assessment	pigs	0	0	0	0	0	0	0	1	0	0	0	0	0	0	0	0	0	0	0	0	0	0	0	0	0	1	0	0	0	0	0	0	0	0	specific	0	0	0	0	0	0
177	Herrera-Ibatá DM, Martínez-López B, Quijada D, Burton K, Mur L. Quantitative approach for the risk assessment of African swine fever and Classical swine fever introduction into the United States through legal imports of pigs and swine products. PLoS ONE (2017) 12: doi: 10.1371/journal.pone.0182850	North America	2017	Risk Assessment	National	na	Quantitative risk assessment	dairy cattle	0	0	0	0	1	0	0	0	0	0	0	0	0	0	0	0	0	0	0	0	0	0	0	0	0	1	0	0	0	0	0	0	0	0	specific	0	0	0	0	0	0
178	Hwang J, Lee K, Walsh D, Kim SW, Sleeman JM, Lee H. Semi-quantitative assessment of disease risks at the human, livestock, wildlife interface for the Republic of Korea using a nationwide survey of experts: A model for other countries. Transboundary and emerging diseases (2018) 65:e155–e164. doi: 10.1111/TBED.12705	Asia	2018	Risk Assessment	National	risk assesment	Both Qualitative and Quantitative risk assessment	livestock	0	0	0	0	0	0	0	0	0	0	0	0	0	0	0	0	0	0	0	0	0	0	0	0	1	0	0	0	0	0	0	0	0	0	specific	1	0	1	0	0	0
179	Jori F, Vosloo W, Du Plessis B, Bengis R, Brahmbhatt D, Gummow B, Thomson GR. A qualitative risk assessment of factors contributing to foot and mouth disease outbreaks in cattle along the western boundary of the Kruger National Park. Revue scientifique et technique (International Office of Epizootics) (2009) 28:917–931. doi: 10.20506/RST.28.3.1932	Africa	2009	Risk Assessment	Local	na	Qualitative risk assessment	cattle	0	0	0	0	1	0	0	0	0	0	0	0	0	0	0	0	0	0	0	0	0	0	0	0	0	1	0	0	0	0	0	0	0	0	specific	0	0	0	0	0	0
180	Kadohira M, Stevenson MA, Høgåsen HR, de Koeijer A. A quantitative risk assessment for bovine spongiform encephalopathy in Japan. Risk analysis : an official publication of the Society for Risk Analysis (2012) 32:2198–2208. doi: 10.1111/J.1539-6924.2012.01846.X	Australasia	2012	Risk Assessment	National	na	Quantitative risk assessment	cattle	0	0	0	0	1	0	0	0	0	0	0	0	0	0	0	0	0	0	0	0	0	0	0	0	0	1	0	0	0	0	0	0	0	0	specific	0	0	0	0	0	0
181	Katsma WEA, De Koeijer AA, Jacobs-Reitsma WF, Mangen MJJ, Wagenaar JA. Assessing interventions to reduce the risk of Campylobacter prevalence in broilers. Risk analysis : an official publication of the Society for Risk Analysis (2007) 27:863–876. doi: 10.1111/J.1539-6924.2007.00928.X	Europe	2007	Risk Assessment	National	na	Quantitative risk assessment	Poultry	0	0	0	0	0	0	0	0	0	1	0	0	0	0	0	0	0	0	0	0	0	0	0	0	0	0	1	0	0	0	0	0	0	0	specific	0	0	0	0	0	0
182	Kelly L, Kosmider R, Gale P, Snary EL. Qualitative import risk assessment: A proposed method for estimating the aggregated probability of entry of infection. Microbial Risk Analysis (2018) 9:33–37. doi: 10.1016/j.mran.2018.03.001	NS	2018	Risk Assessment	No geographical range	na	Qualitative risk assessment	domestic and wild animals	1	0	0	0	0	0	0	0	0	0	0	0	0	0	0	0	0	0	0	0	0	0	0	0	0	1	0	0	0	0	0	0	0	0	specific	0	0	0	0	0	0
183	Kim TY, Kim YS, Kim JK, Shon HJ, Lee YH, Kang CB, Park JS, Kang KS, Lee YS. Risk analysis of bovine spongiform encephalopathy in Korea. Journal of Veterinary Medical Science (2005) 67:743–752. doi: 10.1292/jvms.67.743	Asia	2005	Risk Assessment	National	na	Qualitative risk assessment	cattle	0	0	0	0	1	0	0	0	0	0	0	0	0	0	0	0	0	0	0	0	0	0	0	0	0	1	0	0	0	0	0	0	0	0	specific	0	0	0	0	0	0
184	Knight-Jones TJD, Njeumi F, Elsawalhy A, Wabacha J, Rushton J. Risk assessment and cost-effectiveness of animal health certification methods for livestock export in Somalia. Preventive Veterinary Medicine (2014) 113:469–483. doi: 10.1016/J.PREVETMED.2014.01.003	Europe	2014	Risk Assessment	National	na	Quantitative risk assessment	ruminants and camels	0	0	0	0	0	1	0	0	0	0	0	0	0	0	0	0	0	0	0	0	0	0	0	1	0	1	0	0	0	0	0	0	0	0	specific	0	0	0	0	0	0
185	Kyyrö J, Sahlström L, Lyytikäinen T. Assessment of the risk of African swine fever introduction into Finland using NORA-a rapid tool for semiquantitative assessment of the risk. Transboundary and emerging diseases (2017) 64:2113–2125. doi: 10.1111/TBED.12633	Europe	2017	Risk Assessment	National	na	Qualitative risk assessment	pigs	0	0	0	0	0	0	0	1	0	0	0	0	0	0	0	0	0	0	0	0	0	0	0	0	0	1	0	0	0	0	0	0	0	0	specific	1	0	0	0	0	0
186	Lapid R, King R, Yakobson B, Shalom U, Moran-Gilad J. Wildlife Pathogen Surveillance in Israel to Inform Human and Animal Infectious Disease Control: a Prioritization Exercise. Israel Journal of Veterinary Medicine (2016) 71:33–41.	Asia	2016	Risk Assessment	National	na	Qualitative risk assessment	Wildlife	0	0	0	0	0	0	0	0	0	0	0	0	0	0	0	0	1	0	0	0	0	0	0	0	1	0	0	0	0	0	0	0	0	0	specific	0	0	1	0	0	0
187	Maijala R, Ranta J, Seuna E, Pelkonen S, Johansson T. A quantitative risk assessment of the public health impact of the Finnish Salmonella control program for broilers. International Journal of Food Microbiology (2005) 102:21–35. doi: 10.1016/j.ijfoodmicro.2004.11.012	Europe	2005	Risk Assessment	National	na	Qualitative risk assessment	Poultry	0	0	0	0	0	0	0	0	0	1	0	0	0	0	0	0	0	0	0	0	0	0	0	0	0	0	1	0	0	0	0	0	0	0	specific	0	0	0	0	0	0
188	Martínez-López B, Carpenter TE, Sánchez-Vizcaíno JM. Risk assessment and cost-effectiveness analysis of Aujeszky’s disease virus introduction through breeding and fattening pig movements into Spain. Preventive Veterinary Medicine (2009) 90:10–16. doi: 10.1016/j.prevetmed.2009.03.004	Europe	2009	Risk Assessment	National	na	Quantitative risk assessment	pigs	0	0	0	0	0	0	0	1	0	0	0	0	0	0	0	0	0	0	0	0	0	0	0	0	0	1	0	0	0	0	0	0	0	0	specific	0	0	0	0	0	0
189	Martínez-López B, Perez AM, De la Torre A, Rodriguez JMSV. Quantitative risk assessment of foot-and-mouth disease introduction into Spain via importation of live animals. Preventive Veterinary Medicine (2008) 86:43–56. doi: 10.1016/j.prevetmed.2008.03.003	Europe	2008	Risk Assessment	National	na	Quantitative risk assessment	animals	1	0	0	0	0	0	0	0	0	0	0	0	0	0	0	0	0	0	0	0	0	0	0	0	0	1	0	0	0	0	0	0	0	0	specific	0	0	0	0	0	0
190	Massó Sagüés E, Fernández-Carrión E, Sánchez-Vizcaíno JM. Risk of Introduction of Infectious Animal Diseases for Europe Based on the Health Situation of North Africa and the Arabian Peninsula. Frontiers in Veterinary Science (2019) 6:293. doi: 10.3389/FVETS.2019.00293/BIBTEX	Europe	2019	Risk Assessment	Regional	na	Quantitative risk assessment	animals	1	0	0	0	0	0	0	0	0	0	0	0	0	0	0	0	0	0	0	0	0	0	0	0	0	1	0	0	0	0	0	0	0	0	specific	0	0	0	0	0	0
191	Maurella C, Mastrantonio G, Bertolini S, Crescio MI, Ingravalle F, Adkin A, Simons R, De Nardi M, Estrada-Peña A, Horigan V, et al. Social network analysis and risk assessment: An example of introducing an exotic animal disease in Italy. Microbial Risk Analysis (2019) 13:100074. doi: 10.1016/J.MRAN.2019.04.001	Europe	2019	Risk Assessment	National	na	Quantitative risk assessment	livestock	0	0	0	0	0	0	0	0	0	0	0	0	0	0	0	0	0	0	0	0	0	0	0	0	0	1	0	0	0	0	0	0	0	0	specific	0	0	0	0	0	0
192	Meester M, Swart A, Deng H, Van Roon A, Trevisan C, Dorny P, Gabriël S, Vieira-Pinto M, Johansen MV, Van Der Giessen J. A quantitative risk assessment for human Taenia solium exposure from home slaughtered pigs in European countries. Parasites and Vectors (2019) 12:1–18. doi: 10.1186/s13071-019-3320-3	Europe	2019	Risk Assessment	Regional	na	Quantitative risk assessment	pigs	0	0	0	0	0	0	0	1	0	0	0	0	0	0	0	0	0	0	0	0	0	0	0	0	0	0	0	0	0	0	0	0	0	0	specific	0	0	0	0	0	0
193	Mintiens K, Laevens H, Dewulf J, Boelaert F, Verloo D, Koenen F. Risk analysis of the spread of classical swine fever virus through “neighbourhood infections” for different regions in Belgium. Preventive Veterinary Medicine (2003) 60:27–36. doi: 10.1016/S0167-5877(03)00080-1	Europe	2003	Risk Assessment	National	na	Quantitative risk assessment	pigs	0	0	0	0	0	0	0	1	0	0	0	0	0	0	0	0	0	0	0	0	0	0	0	0	0	1	0	0	0	0	0	0	0	0	specific	0	0	0	0	0	0
194	Miraballes C, Riet-Correa F, Saporiti T, Lara S, Parodi P, Sanchez J. Probability of Rhipicephalus microplus introduction into farms by cattle movement using a Bayesian Belief Network. Ticks and Tick-borne Diseases (2019) 10:883–893. doi: 10.1016/j.ttbdis.2019.04.009	Asia	2019	Risk Assessment	No geographical range	na	Quantitative risk assessment	goats	0	0	0	0	0	0	1	0	0	0	0	0	0	0	0	0	0	0	0	0	0	0	0	0	0	1	0	0	0	0	0	0	0	0	specific	0	0	0	0	0	0
195	Mul MF, Koenraadt CJM. Preventing introduction and spread of Dermanyssus gallinae in poultry facilities using the HACCP method. Experimental and Applied Acarology (2009) 48:167–181. doi: 10.1007/s10493-009-9250-6	Europe	2009	Risk Assessment	Regional	na	Qualitative risk assessment	Poultry	0	0	0	0	0	0	0	0	0	1	0	0	0	0	0	0	0	0	0	0	0	0	0	0	0	1	0	0	0	0	0	0	0	0	specific	0	0	0	0	0	0
196	Mur L, Martínez-López B, Martínez-Avilés M, Costard S, Wieland B, Pfeiffer DU, Sánchez-Vizcaíno JM. Quantitative Risk Assessment for the Introduction of African Swine Fever Virus into the European Union by Legal Import of Live Pigs. Transboundary and Emerging Diseases (2012) 59:134–144. doi: 10.1111/j.1865-1682.2011.01253.x	Europe	2012	Risk Assessment	Regional	na	Qualitative risk assessment	pigs	0	0	0	0	0	0	0	1	0	0	0	0	0	0	0	0	0	0	0	0	0	0	0	0	0	1	0	0	0	0	0	0	0	0	specific	1	0	0	0	0	0
197	Nathues C, Zimmerli U, Hauser R, Nathues H, Grosse Beilage E, Schüpbach-Regula G. Risk assessment of the introduction of porcine reproductive and respiratory syndrome virus via boar semen into Switzerland as an example of a PRRSV-free country. Transboundary and Emerging Diseases (2014) 61:546–554. doi: 10.1111/tbed.12059	Europe	2014	Risk Assessment	National	na	Quantitative risk assessment	pigs	0	0	0	0	0	0	0	1	0	0	0	0	0	0	0	0	0	0	0	0	0	0	0	0	0	1	0	0	0	0	0	0	0	0	specific	0	0	0	0	0	0
198	Nydam DV, Mohammed HO. Quantitative risk assessment of Cryptosporidium species infection in dairy calves. Journal of Dairy Science (2005) 88:3932–3943. doi: 10.3168/jds.S0022-0302(05)73079-4	North America	2005	Risk Assessment	National	na	Quantitative risk assessment	dairy cattle	0	0	0	0	1	0	0	0	0	0	0	0	0	0	0	0	0	0	0	0	0	0	0	0	0	1	0	0	0	0	0	0	0	0	specific	0	0	0	0	0	0
199	Oliveira ARS, Piaggio J, Cohnstaedt LW, McVey DS, Cernicchiaro N. Introduction of the Japanese encephalitis virus (JEV) in the United States – A qualitative risk assessment. Transboundary and Emerging Diseases (2019) 66:1558–1574. doi: 10.1111/tbed.13181	North America	2019	Risk Assessment	Regional	na	Qualitative risk assessment	Pigs and marsh birds	0	0	0	0	0	0	0	1	0	0	0	0	0	0	0	0	0	0	0	0	0	0	1	0	0	1	0	0	0	0	0	0	0	0	specific	0	0	0	0	0	0
200	Ribeiro-Lima J, Schwabenlander S, Oakes M, Thompson B, Wells SJ. Risk profiling of cattle farms as a potential tool in risk-based surveillance for Mycobacterium bovis infection among cattle in tuberculosis-free areas. Journal of the American Veterinary Medical Association (2016) 248:1404–1413. doi: 10.2460/javma.248.12.1404	North America	2016	Risk Assessment	Local	na	Quantitative risk assessment	cattle	0	0	0	0	1	0	0	0	0	0	0	0	0	0	0	0	0	0	0	0	0	0	0	0	0	1	0	0	0	0	0	0	0	0	specific	0	0	0	0	0	0
201	Roelandt S, Van der Stede Y, D’hondt B, Koenen F. The Assessment of African Swine Fever Virus Risk to Belgium Early 2014, using the Quick and Semiquantitative Pandora Screening Protocol. Transboundary and Emerging Diseases (2017) 64:237–249. doi: 10.1111/tbed.12365	Europe	2017	Risk Assessment	National	na	Both Qualitative and Quantitative risk assessment	pigs	0	0	0	0	0	0	0	1	0	0	0	0	0	0	0	0	0	0	0	0	0	0	0	0	0	1	0	0	0	0	0	0	0	0	specific	1	0	0	0	0	0
202	Saegerman C, Bertagnoli S, Meyer G, Ganière JP, Caufour P, De Clercq K, Jacquiet P, Fournie G, Hautefeuille C, Etore F, et al. Risk of introduction of lumpy skin disease in France by the import of vectors in animal trucks. PLOS ONE (2018) 13:e0198506. doi: 10.1371/JOURNAL.PONE.0198506	Asia	2018	Risk Assessment	Regional	na	Qualitative risk assessment	fish (m Diplodus puntazzo)	0	0	1	0	0	0	0	0	0	0	0	0	0	0	0	0	0	0	0	0	0	0	0	0	1	0	0	0	0	0	0	0	0	0	specific	0	0	0	0	0	0
203	Sánchez-García N, Raga JA, Montero FE. Risk assessment for parasites in cultures of Diplodus puntazzo (Sparidae) in the Western Mediterranean: Prospects of cross infection with Sparus aurata. Veterinary Parasitology (2014) 204:120–133. doi: 10.1016/j.vetpar.2014.05.013	Europe	2014	Risk Assessment	National	na	Quantitative risk assessment	cattle	0	0	0	0	1	0	0	0	0	0	0	0	0	0	0	0	0	0	0	0	0	0	0	0	0	0	1	0	0	0	0	0	0	0	specific	0	0	0	0	0	0
204	Santman-Berends IMGA, Mars MH, Van Duijn L, Van den Broek KWH, Van Schaik G. A quantitative risk-analysis for introduction of Bovine Viral Diarrhoea Virus in the Netherlands through cattle imports. Preventive veterinary medicine (2017) 146:103–113. doi: 10.1016/J.PREVETMED.2017.08.003	Africa	2017	Risk Assessment	National	na	Quantitative risk assessment	equines	0	0	0	0	0	0	0	0	0	0	0	0	0	0	1	0	0	0	0	0	0	0	0	0	0	1	0	0	0	0	0	0	0	0	specific	0	0	0	0	0	0
205	Sergeant ES, Grewar JD, Weyer CT, Guthrie AJ. Quantitative Risk Assessment for African Horse Sickness in Live Horses Exported from South Africa. PLOS ONE (2016) 11:e0151757. doi: 10.1371/JOURNAL.PONE.0151757	Africa	2016	Risk Assessment	National	na	Both Qualitative and Quantitative risk assessment	livestock	0	0	0	0	0	0	0	0	0	0	0	0	0	0	0	0	0	0	0	0	0	0	0	0	0	1	0	0	0	0	0	0	0	0	specific	0	0	0	0	0	0
206	Squarzoni-Diaw C, Arsevska E, Kalthoum S, Hammami P, Cherni J, Daoudi A, Karim Laoufi M, Lezaar Y, Rachid K, Seck I, et al. Using a participatory qualitative risk assessment to estimate the risk of introduction and spread of transboundary animal diseases in scarce-data environments: A Spatial Qualitative Risk Analysis applied to foot-and-mouth disease in Tunisia 2014-2019. Transboundary and Emerg…	Europe	2021	Risk Assessment	Regional	na	Quantitative risk assessment	pigs	0	0	0	0	0	0	0	1	0	0	0	0	0	0	0	0	0	0	0	0	0	0	0	0	0	1	0	0	0	0	0	0	0	0	specific	1	0	0	0	0	0
207	Taylor RA, Condoleo R, Simons RRL, Gale P, Kelly LA, Snary EL. The Risk of Infection by African Swine Fever Virus in European Swine Through Boar Movement and Legal Trade of Pigs and Pig Meat. Frontiers in Veterinary Science (2020) 6:1–19. doi: 10.3389/fvets.2019.00486	Europe	2020	Risk Assessment	Regional	na	Both Qualitative and Quantitative risk assessment	pigs	0	0	0	0	0	0	0	1	0	0	0	0	0	0	0	0	0	0	0	0	0	0	0	0	0	1	0	0	0	0	0	0	0	0	specific	1	0	0	0	0	0
208	Vaughan-Higgins RJ, Vitali SD, Sims C, Page M, Reiss A. Streamlining Disease Risk Analysis for Wildlife Using the Shark Bay Bandicoot as a Model. EcoHealth (2021) 18:13–30. doi: 10.1007/s10393-021-01521-3	NS	2021	Risk Assessment	No geographical range	na	Qualitative risk assessment	Wildlife	0	0	0	0	0	0	0	0	0	0	0	0	0	0	0	0	1	0	0	0	0	0	0	0	1	0	0	0	0	0	0	0	0	0	specific	0	0	0	0	0	0
209	Wieland B, Batsukh B, Enktuvshin S, Odontsetseg N, Schuppers M. Foot and mouth disease risk assessment in Mongolia-Local expertise to support national policy. Preventive Veterinary Medicine (2015) 120:115–123. doi: 10.1016/j.prevetmed.2014.11.017	Asia	2015	Risk Assessment	National	na	Qualitative risk assessment	ruminants, pigs	0	0	0	0	0	1	0	1	0	0	0	0	0	0	0	0	0	0	0	0	0	0	0	0	0	0	1	0	0	0	0	0	0	0	specific	0	0	0	0	0	0
210	Wieland B, Dhollander S, Salman M, Koenen F. Qualitative risk assessment in a data-scarce environment: a model to assess the impact of control measures on spread of African Swine Fever. Preventive veterinary medicine (2011) 99:4–14. doi: 10.1016/J.PREVETMED.2011.01.001	Europe	2011	Risk Assessment	National	na	Qualitative risk assessment	pigs	0	0	0	0	0	0	0	1	0	0	0	0	0	0	0	0	0	0	0	0	0	0	0	0	0	0	1	0	0	0	0	0	0	0	specific	1	0	0	0	0	0
211	Wolf R, Barkema HW, De Buck J, Orsel K. Factors affecting management changes on farms participating in a Johne’s disease control program. Journal of dairy science (2015) 98:7784–7796. doi: 10.3168/JDS.2015-9610	North America	2015	Risk Assessment	Sub-national	na	Qualitative risk assessment	cattle	0	0	0	0	1	0	0	0	0	0	0	0	0	0	0	0	0	0	0	0	0	0	0	0	0	1	0	0	0	0	0	0	0	0	specific	0	1	0	0	0	0
212	Woube YA, Dibaba AB, Tameru B, Fite R, Nganwa D, Robnett V, Demisse A, Habtemariam T. Quantitative risk assessment of entry of contagious bovine pleuropneumonia through live cattle imported from northwestern Ethiopia. Preventive Veterinary Medicine (2015) 122:61–69. doi: 10.1016/j.prevetmed.2015.09.013	Africa	2015	Risk Assessment	Sub-national	na	Quantitative risk assessment	cattle	0	0	0	0	1	0	0	0	0	0	0	0	0	0	0	0	0	0	0	0	0	0	0	0	0	1	0	0	0	0	0	0	0	0	specific	0	0	0	0	0	0
213	Aguilar-Vega C, Fernández-Carrión E, Lucientes J, Sánchez-Vizcaíno JM. A model for the assessment of bluetongue virus serotype 1 persistence in Spain. PLoS ONE (2020) 15:1–22. doi: 10.1371/journal.pone.0232534	Europe	2020	Spatial Analysis	National	na	na	Ruminants	0	0	0	0	0	1	0	0	0	0	0	0	0	0	0	0	0	0	0	0	0	0	0	0	0	0	0	1	0	1	0	0	0	0	specific	0	0	0	0	0	0
214	Bajardi P, Barrat A, Savini L, Colizza V. Optimizing surveillance for livestock disease spreading through animal movements. Journal of the Royal Society Interface (2012) 9:2814–2825. doi: 10.1098/rsif.2012.0289	Europe	2012	Spatial Analysis	National	na	na	cattle	0	0	0	0	1	0	0	0	0	0	0	0	0	0	0	0	0	0	0	0	0	0	0	0	0	0	0	0	0	1	0	0	0	0	general	0	0	0	0	0	0
215	Bennema SC, Molento MB, Scholte RG, Carvalho OS, Pritsch I. Modelling the spatial distribution of Fasciola hepatica in bovines using decision tree, logistic regression and GIS query approaches for Brazil. Parasitology (2017) 144:1677–1685. doi: 10.1017/S0031182017000786	South America	2017	Spatial Analysis	National	na	na	cattle	0	0	0	0	1	0	0	0	0	0	0	0	0	0	0	0	0	0	0	0	0	0	0	0	0	0	0	1	0	0	0	0	0	0	specific	0	0	0	0	0	0
216	Boender GJ, Elbers ARW, Jong MCM de. Spread of avian influenza in The Netherlands: identifying areas at high risk. Veterinaria Italiana (2007) 43:605–609.	Europe	2007	Spatial Analysis	National	na	na	Poultry	0	0	0	0	0	0	0	0	0	1	0	0	0	0	0	0	0	0	0	0	0	0	0	0	0	0	0	1	0	0	0	0	0	0	specific	0	0	0	0	0	0
217	Boender GJ, Hagenaars TJ, Bouma A, Nodelijk G, Elbers ARW, De Jong MCM, Van Boven M. Risk Maps for the Spread of Highly Pathogenic Avian Influenza in Poultry. PLOS Computational Biology (2007) 3:e71. doi: 10.1371/JOURNAL.PCBI.0030071	Europe	2007	Spatial Analysis	National	na	na	Poultry	0	0	0	0	0	0	0	0	0	1	0	0	0	0	0	0	0	0	0	0	0	0	0	0	0	0	0	1	0	0	0	0	0	0	specific	0	0	0	0	0	0
218	Boender GJ, Nodelijk G, Hagenaars TJ, Elbers ARW, De Jong MCM. Local spread of Classical Swine Fever upon Virus introduction into the Netherlands: Mapping of areas at high risk. BMC Veterinary Research (2008) 4:1–12. doi: 10.1186/1746-6148-4-9	Europe	2008	Spatial Analysis	National	na	na	pigs	0	0	0	0	0	0	0	1	0	0	0	0	0	0	0	0	0	0	0	0	0	0	0	0	0	0	0	1	0	0	0	0	0	0	specific	0	0	0	0	0	0
219	Bosch J, Iglesias I, Muñoz MJ, de la Torre A. A Cartographic Tool for Managing African Swine Fever in Eurasia: Mapping Wild Boar Distribution Based on the Quality of Available Habitats. Transboundary and Emerging Diseases (2017) 64:1720–1733. doi: 10.1111/tbed.12559	Europe	2017	Spatial Analysis	Regional	na	na	Wildboar	0	0	0	0	0	0	0	0	0	0	0	0	0	0	0	1	0	0	0	0	0	0	0	0	0	0	0	1	0	0	0	0	0	0	specific	1	0	0	0	0	0
220	Chen WJ, Lai SJ, Yang Y, Liu K, Li XL, Yao HW, Li Y, Zhou H, Wang LP, Mu D, et al. Mapping the Distribution of Anthrax in Mainland China, 2005–2013. PLoS Neglected Tropical Diseases (2016) 10:2005–2013. doi: 10.1371/journal.pntd.0004637	Asia	2016	Spatial Analysis	Sub-national	na	na	Ruminants	0	0	0	0	0	0	0	0	0	0	0	0	0	0	0	0	0	0	0	0	0	0	0	0	0	0	0	1	0	0	0	0	0	0	specific	0	0	0	0	0	0
221	Clements ACA, Pfeiffer DU, Martin V. Application of knowledge-driven spatial modelling approaches and uncertainty management to a study of Rift Valley fever in Africa. International Journal of Health Geographics (2006) 5:1–12. doi: 10.1186/1476-072X-5-57	Africa	2006	Spatial Analysis	Regional	na	na	Ruminants	0	0	0	0	0	0	0	0	0	0	0	0	0	0	0	0	0	0	0	0	0	0	0	0	0	0	0	1	0	0	0	0	0	0	specific	0	0	0	0	0	0
222	De Clercq EM, Leta S, Estrada-Peña A, Madder M, Adehan S, Vanwambeke SO. Species distribution modelling for Rhipicephalus microplus (Acari: Ixodidae) in Benin, West Africa: Comparing datasets and modelling algorithms. Preventive Veterinary Medicine (2015) 118:8–21. doi: 10.1016/j.prevetmed.2014.10.015	Africa	2014	Spatial Analysis	National	na	na	livestock	0	0	0	0	0	0	0	0	0	0	0	0	0	0	0	0	0	0	0	0	0	0	0	0	0	0	0	1	0	0	0	0	0	0	specific	0	0	0	0	0	0
223	Downs J, Vaziri M, Jenkins A, Unnasch T. Validation of a Risk Index Model for Predicting Eastern Equine Encephalitis Virus Transmission to Horses in Florida. Journal of Medical Entomology (2018) 55:1143–1149. doi: 10.1093/jme/tjy067	North America	2018	Spatial Analysis	Local	na	na	birds, horses, and some other mammals	0	0	0	0	0	0	0	0	0	0	0	0	0	0	1	0	0	0	0	0	0	0	1	0	0	0	0	1	0	0	0	0	0	0	specific	0	0	0	0	0	0
224	Dutra LH, Molento MB, Naumann CRC, Biondo AW, Fortes FS, Savio D, Malone JB. Mapping risk of bovine fasciolosis in the south of Brazil using geographic information systems. Veterinary Parasitology (2010) 169:76–81. doi: 10.1016/j.vetpar.2009.12.015	South America	2010	Spatial Analysis	Sub-national	na	na	cattle	0	0	0	0	1	0	0	0	0	0	0	0	0	0	0	0	0	0	0	0	0	0	0	0	0	0	0	1	0	0	0	0	0	0	specific	0	0	0	0	0	0
225	Epp TY, Waldner C, Berke O. Predictive risk mapping of west nile virus (WNV) infection in saskatchewan horses. Canadian Journal of Veterinary Research (2011) 75:161–170.	North America	2011	Spatial Analysis	Local	na	na	horses	0	0	0	0	0	0	0	0	0	0	0	0	0	0	1	0	0	0	0	0	0	0	0	0	0	0	0	1	0	0	0	0	0	0	specific	0	0	0	0	0	0
226	Ferrer E, Alfonso P, Ippoliti C, Abeledo M, Calistri P, Blanco P, Conte A, Sánchez B, Fonseca O, Percedo M, et al. Development of an active risk-based surveillance strategy for avian influenza in Cuba. Preventive veterinary medicine (2014) 116:161–167. doi: 10.1016/J.PREVETMED.2014.05.012	Asia	2014	Spatial Analysis	National	na	na	Poultry	0	0	0	0	0	0	0	0	0	1	0	0	0	0	0	0	0	0	0	0	0	0	0	0	0	0	0	1	0	0	0	0	0	0	specific	0	0	0	0	0	0
227	Fonseca O, Moya VM, Montano D de las N, Centelles Y, Percedo MI, Alfonso P. Spatial modeling of oestrosis in sheep in Guantánamo province, Cuba. Small Ruminant Research (2018) 164:32–38. doi: 10.1016/j.smallrumres.2018.05.001	Asia	2018	Spatial Analysis	Local	na	na	sheep	0	0	0	0	0	0	1	0	0	0	0	0	0	0	0	0	0	0	0	0	0	0	0	0	0	0	0	1	0	0	0	0	0	0	specific	0	0	0	0	0	0
228	Gerber PJ, Carsjens GJ, Pak-uthai T, Robinson TP. Decision support for spatially targeted livestock policies: Diverse examples from Uganda and Thailand. Agricultural Systems (2008) 96:37–51. doi: 10.1016/j.agsy.2007.05.004	Africa+Asia	2008	Spatial Analysis	Global	na	na	pigs, cattle	0	0	0	0	1	0	0	1	0	0	0	0	0	0	0	0	0	0	0	0	0	0	0	0	0	0	1	0	0	0	0	0	0	0	specific	0	0	0	0	0	0
229	Giannakopoulos A, Valiakos G, Papaspyropoulos K, Dougas G, Korou LM, Tasioudi KE, Fthenakis GC, Hutchings MR, Kaimaras D, Tsokana CN, et al. Rabies outbreak in Greece during 2012-2014: Use of geographical information system for analysis, risk assessment and control. Epidemiology and Infection (2016) 144:3068–3079. doi: 10.1017/S0950268816001527	Europe	2016	Spatial Analysis	National	na	na	domestic animals	0	0	0	0	0	0	0	0	0	0	0	0	0	0	0	0	0	0	0	0	0	0	0	0	0	0	1	0	0	0	0	0	0	0	specific	0	0	1	0	0	0
230	Gierak A, Bocian Ł, Śmietanka K. Identification of Areas at Increased Risk of Highly Pathogenic Avian Influenza Occurrence in Commercial Poultry in Poland. Avian diseases (2019) 63:257–262. doi: 10.1637/0005-2086-63.SP1.257	Europe	2019	Spatial Analysis	National	na	na	Poultry	0	0	0	0	0	0	0	0	0	1	0	0	0	0	0	0	0	0	0	0	0	0	0	0	0	0	0	1	0	0	0	0	0	0	specific	0	0	0	0	0	0
231	Hardcastle AN, Osborne JCP, Ramshaw RE, Hulland EN, Morgan JD, Miller-Petrie MK, Hon J, Earl L, Rabinowitz P, Wasserheit JN, et al. Informing Rift Valley Fever preparedness by mapping seasonally varying environmental suitability. International journal of infectious diseases : IJID : official publication of the International Society for Infectious Diseases (2020) 99:362–372. doi: 10.1016/J.IJID.20…	Global	2020	Spatial Analysis	Global	na	na	livestock	0	0	0	0	0	0	0	0	0	0	0	0	0	0	0	0	0	0	0	0	0	0	0	0	0	0	0	1	0	0	0	0	0	0	specific	0	0	0	0	0	0
232	Hayama Y, Yamamoto T, Kobayashi S, Muroga N, Tsutsui T. Evaluation of the transmission risk of foot-and-mouth disease in Japan. Journal of Veterinary Medical Science (2015) 77:1167–1170. doi: 10.1292/jvms.14-0461	Asia	2015	Spatial Analysis	National	na	na	livestock	0	0	0	0	0	0	0	0	0	0	0	0	0	0	0	0	0	0	0	0	0	0	0	0	0	0	0	1	0	0	0	0	0	0	specific	0	0	0	0	0	0
233	Hill A, Gillings S, Berriman A, Brouwer A, Breed AC, Snow L, Ashton A, Byrne C, Irvine RM. Quantifying the spatial risk of Avian Influenza introduction into British poultry by wild birds. Scientific Reports (2019) 9:1–8. doi: 10.1038/s41598-019-56165-9	Europe	2019	Spatial Analysis	Sub-national	na	na	Poultry	0	0	0	0	0	0	0	0	0	1	0	0	0	0	0	0	0	0	0	0	0	0	0	0	0	0	0	1	0	0	0	0	0	0	specific	0	0	0	0	0	0
234	Ippoliti C, Candeloro L, Gilbert M, Goffredo M, Mancini G, Curci G, Falasca S, Tora S, Di Lorenzo A, Quaglia M, et al. Defining ecological regions in Italy based on a multivariate clustering approach: A first step towards a targeted vector borne disease surveillance. PLoS ONE (2019) 14:1–21. doi: 10.1371/journal.pone.0219072	Europe	2019	Spatial Analysis	National	na	na	livestock	0	0	0	0	0	0	0	0	0	0	0	0	0	0	0	0	0	0	0	0	0	0	0	0	0	0	0	0	0	1	0	0	0	0	specific	0	0	0	0	0	0
235	Kauffman M, Peck D, Scurlock B, Logan J, Robinson T, Cook W, Boroff K, Schumaker B. Risk assessment and management of brucellosis in the southern greater Yellowstone area (I): A citizen-science based risk model for bovine brucellosis transmission from elk to cattle. Preventive Veterinary Medicine (2016) 132:88–97. doi: 10.1016/j.prevetmed.2016.08.004	North America	2016	Spatial Analysis	Local	na	na	elk, cattle	0	0	0	1	1	0	0	0	0	0	0	0	0	0	0	0	0	0	0	0	0	0	0	0	0	0	0	1	0	0	0	0	0	0	specific	0	0	0	0	0	0
236	Kracalik IT, Kenu E, Ayamdooh EN, Allegye-Cudjoe E, Polkuu PN, Frimpong JA, Nyarko KM, Bower WA, Traxler R, Blackburn JK. Modeling the environmental suitability of anthrax in Ghana and estimating populations at risk: Implications for vaccination and control. PLoS Neglected Tropical Diseases (2017) 11:1–17. doi: 10.1371/journal.pntd.0005885	Africa	2017	Spatial Analysis	National	na	na	cattle, goat, sheep, pigs	0	0	0	0	1	0	1	1	0	0	0	0	0	0	0	0	0	0	0	0	0	0	0	0	0	0	0	1	0	0	0	0	0	0	specific	0	0	0	0	0	0
237	Leblond A, Sandoz A, Lefebvre G, Zeller H, Bicout DJ. Remote sensing based identification of environmental risk factors associated with West Nile disease in horses in Camargue, France. Preventive Veterinary Medicine (2007) 79:20–31. doi: 10.1016/j.prevetmed.2006.11.008	Europe	2007	Spatial Analysis	Local	na	na	horses	0	0	0	0	0	0	0	0	0	0	0	0	0	0	1	0	0	0	0	0	0	0	0	0	0	0	0	1	0	0	0	0	0	0	specific	0	0	0	0	0	0
238	Leta S, Fetene E, Mulatu T, Amenu K, Jaleta MB, Beyene TJ, Negussie H, Revie CW. Modeling the global distribution of Culicoides imicola: an Ensemble approach. Scientific Reports (2019) 9: doi: 10.1038/s41598-019-50765-1	Global	2019	Spatial Analysis	Global	na	na	livestock	0	0	0	0	0	0	0	0	0	0	0	0	0	0	0	0	0	0	0	0	0	0	0	0	0	0	0	1	0	0	0	0	0	0	specific	0	0	0	0	0	0
239	Lian M, Warner RD, Alexander JL, Dixon KR. Using geographic information systems and spatial and space-time scan statistics for a population-based risk analysis of the 2002 equine West Nile epidemic in six contiguous regions of Texas. International Journal of Health Geographics (2007) 6:1–10. doi: 10.1186/1476-072X-6-42	North America	2007	Spatial Analysis	Local	na	na	Equine	0	0	0	0	0	0	0	0	0	0	0	0	0	0	1	0	0	0	0	0	0	0	0	0	0	0	0	1	0	0	0	0	0	0	specific	0	0	0	0	0	0
240	Lim JS, Min KD, Ryu S, Hwang SS, Cho SI. Spatial analysis to assess the relationship between human and bovine brucellosis in South Korea, 2005–2010. Scientific Reports 2019 9:1 (2019) 9:1–9. doi: 10.1038/s41598-019-43043-7	Asia	2019	Spatial Analysis	National	na	na	livestock	0	0	0	0	0	0	0	0	0	0	0	0	0	0	0	0	0	0	0	0	0	0	0	0	0	0	0	1	0	0	0	0	0	0	specific	0	0	0	0	0	0
241	Ngari NN, Gamba DO, Olet PA, Zhao W, Paone M, Cecchi G. Developing a national atlas to support the progressive control of tsetse-transmitted animal trypanosomosis in Kenya. Parasites and Vectors (2020) 13:1–12. doi: 10.1186/s13071-020-04156-5	Europe	2020	Spatial Analysis	Sub-national	na	na	cattle	0	0	0	0	1	0	0	0	0	0	0	0	0	0	0	0	0	0	0	0	0	0	0	0	0	0	0	1	0	0	0	0	0	0	specific	0	0	0	0	0	0
242	Ortiz-Pelaez A, Pfeiffer DU, Tempia S, Otieno FT, Aden HH, Costagli R. Risk mapping of Rinderpest sero-prevalence in Central and Southern Somalia based on spatial and network risk factors. BMC Veterinary Research (2010) 6:1–14. doi: 10.1186/1746-6148-6-22/FIGURES/8	Africa	2010	Spatial Analysis	National	na	na	cattle	0	0	0	0	1	0	0	0	0	0	0	0	0	0	0	0	0	0	0	0	0	0	0	0	0	0	0	1	0	0	0	0	0	0	specific	0	0	0	0	0	0
243	Pray IW, Wakeland W, Pan W, Lambert WE, Garcia HH, Gonzalez AE, O’Neal SE. Understanding transmission and control of the pork tapeworm with CystiAgent: A spatially explicit agent-based model. Parasites and Vectors (2020) 13:1–13. doi: 10.1186/S13071-020-04226-8/FIGURES/4	South America	2020	Spatial Analysis	No geographical range	na	na	pigs	0	0	0	0	0	0	0	1	0	0	0	0	0	0	0	0	0	0	0	0	0	0	0	0	0	0	0	1	0	0	0	0	0	0	specific	0	0	0	0	0	0
244	Richter V, Kattwinkel E, Firth CL, Marschik T, Dangelmaier M, Trauffler M, Obritzhauser W, Baumgartner W, Käsbohrer A, Pinior B. Mapping the global prevalence of bovine viral diarrhoea virus infection and its associated mitigation programmes. Veterinary Record (2019) 184:711. doi: 10.1136/vr.105354	Global	2019	Spatial Analysis	Global	na	na	cattle	0	0	0	0	1	0	0	0	0	0	0	0	0	0	0	0	0	0	0	0	0	0	0	0	0	0	0	1	0	0	0	0	0	0	specific	0	0	0	0	0	0
245	Rousseau R, McGrath G, McMahon BJ, Vanwambeke SO. Multi-criteria Decision Analysis to Model Ixodes ricinus Habitat Suitability. EcoHealth (2017) 14:591–602. doi: 10.1007/s10393-017-1247-8	Europe	2017	Spatial Analysis	National	na	na	livestock	0	0	0	0	0	0	0	0	0	0	0	0	0	0	0	0	0	0	0	0	0	0	0	0	0	0	0	1	0	0	0	0	0	0	specific	0	0	0	0	0	0
246	Rubel F, Fuchs K. A decision-support system for real-time risk assessment of airborne spread of the foot-and-mouth disease virus. Methods of Information in Medicine (2005) 44:590–595. doi: 10.1055/s-0038-1634013	Europe	2005	Spatial Analysis	No geographical range	na	na	pigs	0	0	0	0	0	0	0	1	0	0	0	0	0	0	0	0	0	0	0	0	0	0	0	0	0	0	0	1	0	0	0	0	0	0	specific	0	0	0	0	0	0
247	Sangrat W, Thanapongtharm W, Poolkhet C. Identification of risk areas for foot and mouth disease in Thailand using a geographic information system-based multi-criteria decision analysis. Preventive Veterinary Medicine (2020) 185:105183. doi: 10.1016/j.prevetmed.2020.105183	Asia	2020	Spatial Analysis	National	na	na	beef cattle, dairy cattle, buffalos, and pig	0	0	0	0	1	0	0	1	1	0	0	0	0	0	0	0	0	0	0	0	0	0	0	0	0	0	0	1	0	0	0	0	0	0	specific	0	0	0	0	0	0
248	Simons RRL, Horigan V, Ip S, Taylor RA, Crescio MI, Maurella C, Mastrantonio G, Bertolini S, Ru G, Cook C, et al. A spatial risk assessment model framework for incursion of exotic animal disease into the European Union Member States. Microbial Risk Analysis (2019) 13:0–1. doi: 10.1016/j.mran.2019.05.001	Europe	2019	Spatial Analysis	Regional	na	na	domestic and wild animals	1	0	0	0	0	0	0	0	0	0	0	0	0	0	0	0	1	0	0	0	0	0	0	0	0	1	0	0	0	0	0	0	0	0	specific	1	0	1	0	0	0
249	Volkova VV, Bessell PR, Woolhouse MEJ, Savill NJ. Evaluation of risks of foot-and-mouth disease in Scotland to assist with decision making during the 2007 outbreak in the UK. Veterinary Record (2011) 169:124. doi: 10.1136/vr.d2715	Europe	2011	Spatial Analysis	Sub-national	na	na	livestock	0	0	0	0	0	0	0	0	0	0	0	0	0	0	0	0	0	0	0	0	0	0	0	0	0	0	0	1	0	0	0	0	0	0	specific	0	0	0	0	0	0
250	Willgert KJE, Schroedle B, Schwermer H. Spatial analysis of bluetongue cases and vaccination of Swiss cattle in 2008 and 2009. Geospatial Health (2011) 5:227–237. doi: 10.4081/gh.2011.175	Europe	2011	Spatial Analysis	National	na	na	ruminants	0	0	0	0	0	1	0	0	0	0	0	0	0	0	0	0	0	0	0	0	0	0	0	0	0	0	0	1	0	0	0	0	0	0	specific	0	0	0	0	0	0
251	Alemu B, Desta H, Kinati W, Mulema AA, Gizaw S, Wieland B. Application of Mixed Methods to Identify Small Ruminant Disease Priorities in Ethiopia. Frontiers in Veterinary Science (2019) 6:1–18. doi: 10.3389/fvets.2019.00417	Africa	2019	Simple prioritization	National	na	na	Small ruminants	0	0	0	0	0	0	1	0	0	0	0	0	0	0	0	0	0	0	0	0	0	0	0	0	1	0	0	0	0	0	0	0	0	0	specific	0	0	0	0	1	0
252	Anzuino K, Knowles TG, Lee MRF, Grogono-Thomas R. Survey of husbandry and health on UK commercial dairy goat farms. Veterinary Record (2019) 185: doi: 10.1136/vr.105274	Africa	2019	Simple prioritization	National	na	na	Goats	0	0	0	0	0	0	1	0	0	0	0	0	0	0	0	0	0	0	0	0	0	0	0	0	1	0	0	0	0	0	0	0	0	0	specific	0	1	0	0	0	0
253	Boersema JSC, Noordhuizen JPTM, Lievaart JJ. Hazard perception of Dutch farmers and veterinarians related to dairy young stock rearing. Journal of Dairy Science (2013) 96:5027–5034. doi: 10.3168/jds.2012-6276	Europe	2013	Simple prioritization	National	na	na	cattle (dairy)	0	0	0	0	1	0	0	0	0	0	0	0	0	0	0	0	0	0	0	0	0	0	0	0	1	0	0	0	0	0	0	0	0	0	general	0	0	0	0	0	0
254	Byaruhanga C, Oosthuizen MC, Collins NE, Knobel D. Using participatory epidemiology to investigate management options and relative importance of tick-borne diseases amongst transhumant zebu cattle in Karamoja Region, Uganda. Preventive Veterinary Medicine (2015) 122:287–297. doi: 10.1016/j.prevetmed.2015.10.011	Africa	2015	Simple prioritization	Local	na	na	Goats	0	0	0	0	0	0	0	0	0	0	0	0	0	0	0	0	0	0	0	0	0	0	0	0	1	0	0	0	0	0	0	0	0	0	specific	0	0	0	0	1	0
255	Campbell Z, Coleman P, Guest A, Kushwaha P, Ramuthivheli T, Osebe T, Perry B, Salt J. Prioritizing smallholder animal health needs in East Africa, West Africa, and South Asia using three approaches: Literature review, expert workshops, and practitioner surveys. Preventive Veterinary Medicine (2021) 189:105279. doi: 10.1016/J.PREVETMED.2021.105279	Global	2021	Simple prioritization	Global	na	na	livestock	0	0	0	0	0	0	0	0	0	0	0	0	0	0	0	0	0	0	0	0	0	0	0	0	1	0	0	0	0	0	0	0	0	0	specific	0	0	0	0	1	1
256	Chatikobo P, Choga T, Ncube C, Mutambara J. Participatory diagnosis and prioritization of constraints to cattle production in some smallholder farming areas of Zimbabwe. Preventive Veterinary Medicine (2013) 109:327–333. doi: 10.1016/j.prevetmed.2012.10.013	Africa	2013	Simple prioritization	National	na	na	cattle, sheep/goats, donkeys, poultry	0	0	0	0	1	0	1	0	0	1	0	0	0	0	1	0	0	0	0	0	0	0	0	0	1	0	0	0	0	0	0	0	0	0	specific	0	0	1	1	1	0
257	Chenais E, Fischer K. Increasing the local relevance of epidemiological research: Situated knowledge of cattle disease among Basongora pastoralists in Uganda. Frontiers in Veterinary Science (2018) 5:1–12. doi: 10.3389/fvets.2018.00119	Africa	2018	Simple prioritization	Local	na	na	cattle	0	0	0	0	1	0	0	0	0	0	0	0	0	0	0	0	0	0	0	0	0	0	0	0	1	0	0	0	0	0	0	0	0	0	specific	0	0	0	0	0	0
258	Chenais E, Wennström P, Kartskhia N, Fischer K, Risatti G, Chaligava T, Enukidze T, Ståhl K, Vepkhvadze NG. Perceptions of pastoralist problems: A participatory study on animal management, disease spectrum and animal health priorities of small ruminant pastoralists in Georgia. Preventive Veterinary Medicine (2021) 193: doi: 10.1016/j.prevetmed.2021.105412	Europe	2021	Simple prioritization	National	na	na	Small ruminants	0	0	0	0	0	0	1	0	0	0	0	0	0	0	0	0	0	0	0	0	0	0	0	0	1	0	0	0	0	0	0	0	0	0	general	0	0	0	0	0	0
259	Coffin JL, Monje F, Asiimwe-Karimu G, Amuguni HJ, Odoch T. A One Health, participatory epidemiology assessment of anthrax (Bacillus anthracis) management in Western Uganda. Social Science and Medicine (2015) 129:44–50. doi: 10.1016/j.socscimed.2014.07.037	Africa	2015	Simple prioritization	Sub-national	na	na	animals	1	0	0	0	0	0	0	0	0	0	0	0	0	0	0	0	0	0	0	0	0	0	0	0	1	0	1	0	0	0	0	0	0	0	specific	0	0	0	0	0	0
260	Domenech J, Lubroth J, Eddi C, Martin V, Roger F. Regional and international approaches on prevention and control of animal transboundary and emerging diseases. Annals of the New York Academy of Sciences (2006) 1081:90–107. doi: 10.1196/annals.1373.010	Global	2006	Simple prioritization	Global	na	na	animals	1	0	0	0	0	0	0	0	0	0	0	0	0	0	0	0	0	0	0	0	0	0	0	0	1	0	0	0	0	0	0	0	0	0	specific	1	0	0	0	0	1
261	Gale P, Brouwer A, Ramnial V, Kelly L, Kosmider R, Fooks AR, Snary EL. Assessing the impact of climate change on vector-borne viruses in the EU through the elicitation of expert opinion. Epidemiology and Infection (2010) 138:214–225. doi: 10.1017/S0950268809990367	Europe	2010	Simple prioritization	Regional	na	na	livestock	0	0	0	0	0	0	0	0	0	0	0	0	0	0	0	0	0	0	0	0	0	0	0	0	0	1	0	0	0	0	0	0	0	0	specific	1	0	0	0	0	0
262	Ghafar A, McGill D, Stevenson MA, Badar M, Kumbher A, Warriach HM, Gasser RB, Jabbar A. A Participatory Investigation of Bovine Health and Production Issues in Pakistan. Frontiers in veterinary science (2020) 7: doi: 10.3389/FVETS.2020.00248	Asia	2020	Simple prioritization	National	na	na	cattle	0	0	0	0	1	0	0	0	0	0	0	0	0	0	0	0	0	0	0	0	0	0	0	0	1	0	0	0	0	0	0	0	0	0	specific	0	0	0	1	1	0
263	Gizaw S, Desta H, Alemu B, Tegegne A, Wieland B. Importance of livestock diseases identified using participatory epidemiology in the highlands of Ethiopia. Tropical Animal Health and Production (2020) 52:1745–1757. doi: 10.1007/s11250-019-02187-4	Africa	2020	Simple prioritization	Sub-national	na	na	livestock	0	0	0	0	0	0	0	0	0	0	0	0	0	0	0	0	0	0	0	0	0	0	0	0	1	0	0	0	0	0	0	0	0	0	specific	0	0	0	0	0	0
264	Hlatshwayo M, Mbati PA. A survey of tick control methods used by resource-poor farmers in the Qwa-Qwa area of the eastern Free State Province, South Africa. Onderstepoort Journal of Veterinary Research (2005) 72:245–249. doi: 10.4102/ojvr.v72i3.202	Africa	2005	Simple prioritization	Local	na	na	cattle	0	0	0	0	1	0	0	0	0	0	0	0	0	0	0	0	0	0	0	0	0	0	0	0	0	0	1	0	0	0	0	0	0	0	specific	0	0	0	0	0	0
265	Jaspersen JG, Montibeller G. Probability Elicitation Under Severe Time Pressure: A Rank-Based Method. Risk analysis : an official publication of the Society for Risk Analysis (2015) 35:1317–1335. doi: 10.1111/RISA.12357	Europe	2015	Simple prioritization	National	na	na	animals	1	0	0	0	0	0	0	0	0	0	0	0	0	0	0	0	0	0	0	0	0	0	0	0	0	1	0	0	0	0	0	0	0	0	general	0	0	0	0	0	0
266	Knight-Jones TJD, Mylrea GE, Kahn S. Animal production food safety: Priority pathogens for standard setting by the World Organisation for Animal Health. OIE Revue Scientifique et Technique (2010) 29:523–535. doi: 10.20506/rst.29.3.1994	Global	2010	Simple prioritization	Global	na	na	livestock	0	0	0	0	0	0	0	0	0	0	0	0	0	0	0	0	0	0	0	0	0	0	0	0	1	0	0	0	0	0	0	0	0	0	specific	0	0	0	0	0	0
267	Loria GR, Ruocco L, Ciaccio G, Iovino F, Nicholas RAJ, Borrello S. The implications of eu regulation 2016/429 on neglected diseases of small ruminants including contagious agalactia with particular reference to italy. Animals (2020) 10: doi: 10.3390/ani10050900	Europe	2020	Simple prioritization	National	na	na	Small ruminants	0	0	0	0	0	0	1	0	0	0	0	0	0	0	0	0	0	0	0	0	0	0	0	0	1	0	0	0	0	0	0	0	0	0	specific	0	0	1	0	0	1
268	Mkwanazi MV, Ndlela SZ, Chimonyo M. Utilisation of indigenous knowledge to control ticks in goats: a case of KwaZulu-Natal Province, South Africa. Tropical Animal Health and Production (2020) 52:1375–1383. doi: 10.1007/s11250-019-02145-0	Africa	2020	Simple prioritization	Local	na	na	cattle	0	0	0	0	1	0	0	0	0	0	0	0	0	0	0	0	0	0	0	0	0	0	0	0	1	0	0	0	0	0	0	0	0	0	specific	0	0	0	0	0	0
269	Motta P, Porphyre T, Handel IG, Hamman SM, Ngwa VN, Tanya VN, Morgan KL, Bronsvoort BM de C. Characterizing livestock markets, primary diseases, and key management practices along the livestock supply chain in Cameroon. Frontiers in Veterinary Science (2019) 6:101. doi: 10.3389/FVETS.2019.00101/BIBTEX	Africa	2019	Simple prioritization	National	na	na	livestock	0	0	0	0	0	0	0	0	0	0	0	0	0	0	0	0	0	0	0	0	0	0	0	0	0	0	1	0	0	0	0	0	0	0	specific	0	0	0	0	1	0
270	Nthiwa D, Alonso S, Odongo D, Kenya E, Bett B. A participatory epidemiological study of major cattle diseases amongst Maasai pastoralists living in wildlife-livestock interfaces in Maasai Mara, Kenya. Tropical Animal Health and Production (2019) 51:1097–1103. doi: 10.1007/s11250-018-01790-1	Africa	2019	Simple prioritization	Local	na	na	livestock	0	0	0	0	0	0	0	0	0	0	0	0	0	0	0	0	0	0	0	0	0	0	0	0	1	0	0	0	0	0	0	0	0	0	specific	0	0	0	0	0	0
271	Ayele B, Tigre W, Deresa B. Investigation of major cattle production constraints in Kembata Tambaro zone of Southern Ethiopia using participatory epidemiology methods. Tropical Animal Health and Production (2016) 48:109–115. doi: 10.1007/s11250-015-0928-y	Africa	2016	Simple prioritization	National	na	na	cattle	0	0	0	0	1	0	0	0	0	0	0	0	0	0	0	0	0	0	0	0	0	0	0	0	0	1	0	0	0	0	0	0	0	0	specific	0	0	0	1	1	0
272	Onono JO, Wieland B, Rushton J. Constraints to cattle production in a semiarid pastoral system in Kenya. Tropical Animal Health and Production (2013) 45:1415–1422. doi: 10.1007/s11250-013-0379-2	Africa	2013	Simple prioritization	Local	na	na	cattle	0	0	0	0	1	0	0	0	0	0	0	0	0	0	0	0	0	0	0	0	0	0	0	0	1	0	0	0	0	0	0	0	0	0	specific	0	0	0	0	0	0
273	Percedo Abreu MI, Guitián J, Herbert-Hackshaw K, Pradel J, Bourriez L, Petit-Sinturel M, Delgado A, Sanford B, Trotman M, Lazarus C, et al. Developing a disease prevention strategy in the Caribbean: The importance of assessing animal health-related risks at regional level. OIE Revue Scientifique et Technique (2011) 30:725–731. doi: 10.20506/rst.30.3.2070	South America	2011	Simple prioritization	Regional	na	na	livestock	0	0	0	0	0	0	0	0	0	0	0	0	0	0	0	0	0	0	0	0	0	0	0	0	1	0	0	0	0	0	0	0	0	0	specific	0	0	1	0	0	0
274	Shiferaw TJ, Moses K, Manyahilishal KE. Participatory appraisal of foot and mouth disease in the Afar pastoral area, northeast Ethiopia: Implications for understanding disease ecology and control strategy. Tropical Animal Health and Production (2010) 42:193–201. doi: 10.1007/s11250-009-9405-9	Africa	2010	Simple prioritization	Local	na	na	livestock	0	0	0	0	0	0	0	0	0	0	0	0	0	0	0	0	0	0	0	0	0	0	0	0	1	0	0	0	0	0	0	0	0	0	specific	0	0	0	0	0	0
275	Stringer AP, Christley RM, Bell CE, Gebreab F, Tefera G, Reed K, Trawford A, Pinchbeck GL. Owner reported diseases of working equids in central Ethiopia. Equine Veterinary Journal (2017) 49:501–506. doi: 10.1111/evj.12633	Africa	2017	Simple prioritization	Sub-national	na	na	horses and donkeys	0	0	0	0	0	0	0	0	0	0	0	0	0	0	1	0	0	0	0	0	0	0	0	0	1	0	0	0	0	0	0	0	0	0	specific	0	0	0	0	0	0
276	Upjohn MM, Attwood GA, Lerotholi T, Pfeiffer DU, Verheyen KLP. Quantitative versus qualitative approaches: a comparison of two research methods applied to identification of key health issues for working horses in Lesotho. Preventive veterinary medicine (2013) 108:313–320. doi: 10.1016/J.PREVETMED.2012.11.008	Africa	2013	Simple prioritization	National	na	na	horses	0	0	0	0	0	0	0	0	0	0	0	0	0	0	1	0	0	0	0	0	0	0	0	0	1	0	0	0	0	0	0	0	0	0	general	0	0	0	0	0	0
277	Zeleke M, Bekele T. Effect of season on the productivity of camels (Camelus dromedarius and the prevalence of their major parasites in Eastern Ethiopia. Tropical Animal Health and Production (2001) 33:321–329. doi: 10.1023/A:1010540120119	Africa	2001	Simple prioritization	Local	na	na	camels	0	0	0	0	0	0	0	0	0	0	0	0	0	0	0	0	0	0	0	0	0	0	0	1	1	0	0	0	0	0	0	0	0	0	specific	0	0	0	0	1	0
278	Backer JA, Hagenaars TJ, Van Roermund HJW, De Jong MCM. Modelling the effectiveness and risks of vaccination strategies to control classical swine fever epidemics. Journal of the Royal Society Interface (2009) 6:849–861. doi: 10.1098/rsif.2008.0408	Europe	2009	Mathematical modeling	National	na	na	pigs	0	0	0	0	0	0	0	1	0	0	0	0	0	0	0	0	0	0	0	0	0	0	0	0	0	0	1	0	0	0	0	0	0	0	specific	0	0	0	0	0	0
279	Bennett RM, McClement I, McFarlane ID, Parker CD. Modelling of control options for an outbreak of Mycoplasma gallisepticum in egg production: a decision support tool. Veterinary journal (London, England : 1997) (2013) 198:661–665. doi: 10.1016/J.TVJL.2013.09.058	Europe	2013	Mathematical modeling	No geographical range	na	na	Poultry	0	0	0	0	0	0	0	0	0	1	0	0	0	0	0	0	0	0	0	0	0	0	0	0	0	0	1	0	0	0	0	0	0	0	specific	0	0	0	0	0	0
280	Disney WT, Peters MA. Simulation modeling to derive the value-of-information for risky animal disease-import decisions. Preventive Veterinary Medicine (2003) 61:171–184. doi: 10.1016/j.prevetmed.2003.07.001	North America	2003	Mathematical modeling	No geographical range	na	na	Poultry	0	0	0	0	0	0	0	0	0	1	0	0	0	0	0	0	0	0	0	0	0	0	0	0	0	1	0	0	0	0	0	0	0	0	general	0	0	0	0	0	0
281	Frössling J, Nusinovici S, Nöremark M, Widgren S, Lindberg A. A novel method to identify herds with an increased probability of disease introduction due to animal trade. Preventive Veterinary Medicine (2014) 117:367–374. doi: 10.1016/J.PREVETMED.2014.07.013	Europe	2014	Mathematical modeling	No geographical range	na	na	dairy cattle	0	0	0	0	1	0	0	0	0	0	0	0	0	0	0	0	0	0	0	0	0	0	0	0	0	0	0	0	0	1	0	0	0	0	specific	0	0	0	0	0	0
282	Groenendaal H, Nielen M, Hesselink JW. Development of the Dutch Johne’s disease control program supported by a simulation model. Preventive Veterinary Medicine (2003) 60:69–90. doi: 10.1016/S0167-5877(03)00083-7	Europe	2003	Mathematical modeling	National	na	na	Dairy cows	0	0	0	0	1	0	0	0	0	0	0	0	0	0	0	0	0	0	0	0	0	0	0	0	0	0	1	0	0	0	0	0	0	0	specific	0	1	0	0	0	0
283	Harvey N, Reeves A, Schoenbaum MA, Zagmutt-Vergara FJ, Dubé C, Hill AE, Corso BA, McNab WB, Cartwright CI, Salman MD. The North American Animal Disease Spread Model: A simulation model to assist decision making in evaluating animal disease incursions. Preventive Veterinary Medicine (2007) 82:176–197. doi: 10.1016/j.prevetmed.2007.05.019	North America	2007	Mathematical modeling	Regional	na	na	animals	1	0	0	0	0	0	0	0	0	0	0	0	0	0	0	0	0	0	0	0	0	0	0	0	0	0	1	0	0	0	0	0	0	0	general	0	0	0	0	0	0
284	Hayama Y, Kobayashi S, Nishida T, Muroga N, Tsutsui T. Network simulation modeling of equine infectious anemia in the non-racehorse population in Japan. Preventive veterinary medicine (2012) 103:38–48. doi: 10.1016/J.PREVETMED.2011.09.011	Asia	2012	Mathematical modeling	National	na	na	horses	0	0	0	0	0	0	0	0	0	0	0	0	0	0	1	0	0	0	0	0	0	0	0	0	0	0	0	0	0	1	0	0	0	0	specific	0	0	0	0	0	0
285	Jewell CP, Kypraios T, Christley RM, Roberts GO. A novel approach to real-time risk prediction for emerging infectious diseases: A case study in Avian Influenza H5N1. Preventive Veterinary Medicine (2009) 91:19–28. doi: 10.1016/j.prevetmed.2009.05.019	Europe	2009	Mathematical modeling	National	na	na	Poultry	0	0	0	0	0	0	0	0	0	1	0	0	0	0	0	0	0	0	0	0	0	0	0	0	0	1	0	0	0	0	0	0	0	0	specific	0	0	0	0	0	0
286	Masry IE, Rijks J, Peyre M, Taylor N, Lubroth J, Jobre Y. Modelling influenza A H5N1 vaccination strategy scenarios in the household poultry sector in Egypt. Tropical Animal Health and Production (2014) 46:57–63. doi: 10.1007/s11250-013-0446-8	Africa	2014	Mathematical modeling	National	na	na	Poultry	0	0	0	0	0	0	0	0	0	1	0	0	0	0	0	0	0	0	0	0	0	0	0	0	0	0	1	0	0	0	0	0	0	0	specific	0	0	0	0	0	0
287	Meyer A, McAloon CG, Tratalos JA, More SJ, Citer LR, Graham DA, Sergeant ESG. Modeling of alternative testing strategies to demonstrate freedom from Mycobacterium avium ssp. paratuberculosis infection in test-negative dairy herds in the Republic of Ireland. Journal of Dairy Science (2019) 102:2427–2442. doi: 10.3168/JDS.2018-14883	Europe	2019	Mathematical modeling	National	na	na	cattle	0	0	0	0	1	0	0	0	0	0	0	0	0	0	0	0	0	0	0	0	0	0	0	0	0	0	1	0	0	0	0	0	0	0	specific	0	1	0	0	0	0
288	Mushayabasa S, Tapedzesa G. Modeling the Effects of Multiple Intervention Strategies on Controlling Foot-and-Mouth Disease. BioMed research international (2015) 2015: doi: 10.1155/2015/584234	NS	2015	Mathematical modeling	No geographical range	na	na	livestock	0	0	0	0	0	0	0	0	0	0	0	0	0	0	0	0	0	0	0	0	0	0	0	0	0	0	1	0	0	0	0	0	0	0	specific	0	0	0	0	0	0
289	Perez AM, Ward MP, Ritacco V. Modelling the feasibility of bovine tuberculosis eradication in Argentina. OIE Revue Scientifique et Technique (2011) 30:635–643. doi: 10.20506/rst.30.2.2056	South America	2011	Mathematical modeling	National	na	na	cattle (dairy)	0	0	0	0	0	0	0	0	0	0	0	0	0	0	0	0	0	0	0	0	0	0	0	0	0	0	1	0	0	0	0	0	0	0	specific	0	0	0	0	0	0
290	Probert WJM, Jewell CP, Werkman M, Fonnesbeck CJ, Goto Y, Runge MC, Sekiguchi S, Shea K, Keeling MJ, Ferrari MJ, et al. Real-time decision-making during emergency disease outbreaks. PLoS Computational Biology (2018) 14:1–18. doi: 10.1371/journal.pcbi.1006202	NS	2018	Mathematical modeling	Global	na	na	livestock	0	0	0	0	0	0	0	0	0	0	0	0	0	0	0	0	0	0	0	0	0	0	0	0	0	0	1	0	0	0	0	0	0	0	specific	0	0	0	0	0	0
291	Smith RL, Sanderson MW, Renter DG, Larson R, White B. A stochastic risk-analysis model for the spread of bovine viral diarrhea virus after introduction to naïve cow-calf herds. Preventive Veterinary Medicine (2010) 95:86–98. doi: 10.1016/j.prevetmed.2010.02.009	NS	2010	Mathematical modeling	No geographical range	na	na	cattle	0	0	0	0	1	0	0	0	0	0	0	0	0	0	0	0	0	0	0	0	0	0	0	0	0	0	1	0	0	0	0	0	0	0	specific	0	0	0	0	0	0
292	te Beest DE, Hagenaars TJ, Stegeman JA, Koopmans MPG, van Boven M. Risk based culling for highly infectious diseases of livestock. Veterinary research (2011) 42:81. doi: 10.1186/1297-9716-42-81	Europe	2011	Mathematical modeling	No geographical range	na	na	livestock	0	0	0	0	0	0	0	0	0	0	0	0	0	0	0	0	0	0	0	0	0	0	0	0	0	0	0	0	0	0	0	0	0	0	general	0	0	0	0	0	0
293	Vale GA, Hargrove JW, Lehane MJ, Solano P, Torr SJ. Optimal Strategies for Controlling Riverine Tsetse Flies Using Targets: A Modelling Study. PLOS Neglected Tropical Diseases (2015) 9:e0003615. doi: 10.1371/JOURNAL.PNTD.0003615	NS	2015	Mathematical modeling	No geographical range	na	na	animals	1	0	0	0	0	0	0	0	0	0	0	0	0	0	0	0	0	0	0	0	0	0	0	0	0	0	1	0	0	0	0	0	0	0	specific	0	0	0	0	0	0
294	Webb CT, Ferrari M, Lindström T, Carpenter T, Dürr S, Garner G, Jewell C, Stevenson M, Ward MP, Werkman M, et al. Ensemble modelling and structured decision-making to support Emergency Disease Management. Preventive Veterinary Medicine (2017) 138:124–133. doi: 10.1016/j.prevetmed.2017.01.003	NS	2017	Mathematical modeling	No geographical range	na	na	animals	1	0	0	0	0	0	0	0	0	0	0	0	0	0	0	0	0	0	0	0	0	0	0	0	0	0	1	0	0	0	0	0	0	0	specific	0	0	0	0	0	0
295	Berry EA, Hogeveen H, Hillerton JE. Decision tree analysis to evaluate dry cow strategies under UK conditions. Journal of Dairy Research (2004) 71:409–418. doi: 10.1017/S0022029904000433	Europe	2004	Other	National	na	na	cattle	0	0	0	0	1	0	0	0	0	0	0	0	0	0	0	0	0	0	0	0	0	0	0	0	0	0	1	0	0	0	0	0	0	0	specific	0	0	0	1	0	0
296	Bertran K, Cortey M, Díaz I. The use of H-index to assess research priorities in poultry diseases. Poultry Science (2020) 99:6503–6512. doi: 10.1016/j.psj.2020.09.017	Global	2020	Other	Global	na	na	Poultry	0	0	0	0	0	0	0	0	0	1	0	0	0	0	0	0	0	0	0	0	0	0	0	0	0	0	0	0	1	0	0	0	0	0	specific	0	0	0	0	0	0
297	Boden LA, Auty H, Reeves A, Rydevik G, Bessell P, McKendrick IJ. Animal health surveillance in Scotland in 2030: Using scenario planning to develop strategies in the context of “Brexit.” Frontiers in Veterinary Science (2017) 4:1–19. doi: 10.3389/fvets.2017.00201	Europe	2017	Other	Sub-national	na	na	animals	1	0	0	0	0	0	0	0	0	0	0	0	0	0	0	0	0	0	0	0	0	0	0	0	0	0	0	0	0	1	0	0	0	0	general	0	0	0	0	0	0
298	Del Rio Vilas VJ, Voller F, Montibeller G, Franco LA, Sribhashyam S, Watson E, Hartley M, Gibbens JC. An integrated process and management tools for ranking multiple emerging threats to animal health. Preventive veterinary medicine (2013) 108:94–102. doi: 10.1016/J.PREVETMED.2012.08.007	Europe	2013	Other	National	na	na	animals	1	0	0	0	0	0	0	0	0	0	0	0	0	0	0	0	0	0	0	0	0	0	0	0	0	0	0	0	0	0	0	0	0	0	general	0	0	0	0	0	0
299	Martínez-lópez B, Ivorra B, Fernández-carrión E, Perez AM. A multi-analysis approach for space – time and economic evaluation of risks related with livestock diseases : The example of FMD in Peru. Preventive Veterinary Medicine (2014) 114:47–63. doi: 10.1016/j.prevetmed.2014.01.013	South America	2014	Other	National	risk assesment	na	cattle, swine, sheep, goats, and camelids	0	0	0	0	1	0	1	1	0	0	0	0	0	0	0	0	0	0	0	0	0	0	0	1	0	0	0	0	0	1	0	0	0	0	specific	0	0	0	0	0	0
300	Murray AG, Wardeh M, McIntyre KM. Using the H-index to assess disease priorities for salmon aquaculture. Preventive Veterinary Medicine (2016) 126:199–207. doi: 10.1016/j.prevetmed.2016.02.007	NS	2016	Other	No geographical range	na	na	Atlantic salmon’s (Salmo salar)	0	1	0	0	0	0	0	0	0	0	0	0	0	0	0	0	0	0	0	0	0	0	0	0	1	0	0	0	0	0	0	0	0	0	specific	0	0	0	0	0	0
301	Ng V, Sargeant JM. A stakeholder-informed approach to the identification of criteria for the prioritization of zoonoses in Canada. PLoS ONE (2012) 7:e29752. doi: 10.1371/journal.pone.0029752	North America	2012	Other	National	na	na	animals	1	0	0	0	0	0	0	0	0	0	0	0	0	0	0	0	0	0	0	0	0	0	0	0	0	0	0	0	0	0	0	0	0	0	general	0	0	0	0	0	0
302	Samaan G, Indriani R, Carrasco LR, Lokuge K, Cook AR, Kelly PM, Adjid R. Prioritizing live bird markets at risk of avian influenza H5N1 virus contamination for intervention: a simple tool for low resource settings. Preventive veterinary medicine (2012) 107:280–285. doi: 10.1016/J.PREVETMED.2012.05.017	Asia	2012	Other	No geographical range	na	na	Poultry	0	0	0	0	0	0	0	0	0	1	0	0	0	0	0	0	0	0	0	0	0	0	0	0	0	0	1	0	0	0	0	0	0	0	specific	0	0	0	0	0	0
303	Stevenson MA, Sanson RL, Miranda AO, Lawrence KA, Morris RS. Decision support systems for monitoring and maintaining health in food animal populations. N Z Vet J (2007). doi: 10.1080/00480169.2007.36780	NS	2007	Other	No geographical range	na	na	animals	1	0	0	0	0	0	0	0	0	0	0	0	0	0	0	0	0	0	0	0	0	0	0	0	0	0	0	0	0	0	0	0	0	0	general	0	0	0	0	0	0
304	Tomassen FHM, De Koeijer A, Mourits MCM, Dekker A, Bouma A, Huirne RBM. A decision-tree to optimise control measures during the early stage of a foot-and-mouth disease epidemic. Preventive Veterinary Medicine (2002) 54:301–324. doi: 10.1016/S0167-5877(02)00053-3	NS	2002	Other	No geographical range	na	na	Dairy cows, sows, fattening pigs	0	0	0	0	1	0	0	1	0	0	0	0	0	0	0	0	0	0	0	0	0	0	0	0	0	0	1	0	0	0	0	0	0	0	specific	0	0	0	0	0	0
305	Van Vaerenbergh B, Koenen F, Pauwels K, Quanten K, Boyen F, Declercq K, Desmecht D, Thiry J, Herman P. Methodology of the biological risk classification of animal pathogens in Belgium. Revue scientifique et technique (International Office of Epizootics) (2010) 29:513–522. doi: 10.20506/RST.29.3.1995	Europe	2010	Other	National	na	na	animals	1	0	0	0	0	0	0	0	0	0	0	0	0	0	0	0	0	0	0	0	0	0	0	0	1	0	0	0	0	0	0	0	0	0	general	0	0	0	0	0	0
306	World Health Organization. Research priorities for zoonoses and marginalized infections. World Health Organization technical report series (2012)	Global	2012	Other	No geographical range	na	na	animals	1	0	0	0	0	0	0	0	0	0	0	0	0	0	0	0	0	0	0	0	0	0	0	0	0	0	0	0	1	0	0	0	0	0	specific	0	0	1	0	0	0
307	Xiao N, Yao JW, Ding W, Giraudoux P, Craig PS, Ito A. Priorities for research and control of cestode zoonoses in Asia. Infectious Diseases of Poverty (2013) 2:1–11. doi: 10.1186/2049-9957-2-16/FIGURES/2	Asia	2013	Other	Regional	na	na	livestock	0	0	0	0	0	0	0	0	0	0	0	0	0	0	0	0	0	0	0	0	0	0	0	0	0	0	0	0	1	0	0	0	0	0	specific	0	0	0	0	0	0
[truncated: 261 more columns]

## Sheet: variable_description
variable name	description				Keys
s.no	serial number
citation_full	the full citation of the article cited in the manuscript			key	1	refers mention of the disease or variable value
continent	continent of the analysis foccus of the article				0	not mentioned or indicated
year_pub	year of publication of article				na	not applicable
categ_prioritize	categories of prioritization or analyis for decision making
geographic_range	Geographic range of the focus of the analysis in the article
multi_type	types of multi-criteria tool
animal_species_considered	animal species mentioned in the article
animal_species_considered	animal species mentioned in the article
domestic animals	animal species mentioned in the article
atlantic salmon	animal species mentioned in the article
fish	animal species mentioned in the article
elk	animal species mentioned in the article
cattle	animal species mentioned in the article
ruminants	animal species mentioned in the article
large ruminants	animal species mentioned in the article
small ruminant	animal species mentioned in the article
pigs	animal species mentioned in the article
buffalo	animal species mentioned in the article
poultry	animal species mentioned in the article
possum	animal species mentioned in the article
bat	animal species mentioned in the article
dogs	animal species mentioned in the article
shrimp	animal species mentioned in the article
equine	animal species mentioned in the article
wildboar	animal species mentioned in the article
wildlife	animal species mentioned in the article
yaks	animal species mentioned in the article
redfox	animal species mentioned in the article
antelope	animal species mentioned in the article
rodent	animal species mentioned in the article
companion animal	animal species mentioned in the article
wild birds	animal species mentioned in the article
camels	animal species mentioned in the article
Identification of the priority of diseases to inform general organizational strategy	reason for analysis
Assessment of risk of disease introduction or occurrence	reason for analysis
Disease control, prevention or eradication strategy	reason for analysis
Identification of high-risk areas or populations (mapping)	reason for analysis
Research priority setting	reason for analysis
Prioritization of diseases for surveillance strategies	reason for analysis
focus_analysis_disease	specific disease or general animal health situation
African Swine Fever	specific disease or general animal health situation
Paratuberculosis	specific disease or general animal health situation
Rabies	specific disease or general animal health situation
Mastitis	specific disease or general animal health situation
Gastro-intestinal parasites	specific disease or general animal health situation
Peste des petits ruminants	specific disease or general animal health situation
Foot and mouth disease	specific disease or general animal health situation
General respiratory disease	specific disease or general animal health situation
Blue tongue	specific disease or general animal health situation
Lameness	specific disease or general animal health situation
Dictyocaulus viviparus	specific disease or general animal health situation
toe ulcers	specific disease or general animal health situation
sole ulcers	specific disease or general animal health situation
whiteline disease	specific disease or general animal health situation
thin soles	specific disease or general animal health situation
foot rot	specific disease or general animal health situation
digital dermatitis	specific disease or general animal health situation
Highly pathogenic avian influenza	specific disease or general animal health situation
Newcastle disease	specific disease or general animal health situation
Coccidiosis	specific disease or general animal health situation
Salmonella	specific disease or general animal health situation
Bovine spongiform encephalopathy	specific disease or general animal health situation
Tropical theileriosis	specific disease or general animal health situation
Bovine tuberculosis	specific disease or general animal health situation
Mycobacterium microti	specific disease or general animal health situation
Pasteurella haemolytica	specific disease or general animal health situation
Neospora caninum	specific disease or general animal health situation
West Nile virus	specific disease or general animal health situation
Ovine brucellosis	specific disease or general animal health situation
Swine brucellosis	specific disease or general animal health situation
Small ruminant brucellosis	specific disease or general animal health situation
Bovine brucellosis	specific disease or general animal health situation
Bovine viral diarrhea	specific disease or general animal health situation
Methicillin-resistant Staphylococcus aureus	specific disease or general animal health situation
East Coast Fever	specific disease or general animal health situation
Bovine leukemia virus	specific disease or general animal health situation
Classical swine fever	specific disease or general animal health situation
Lice	specific disease or general animal health situation
African animal trypanosomiasis	specific disease or general animal health situation
Porcine reproductive and respiratory syndrome (PRRS)	specific disease or general animal health situation
Taenia solium	specific disease or general animal health situation
Soil transmitted helminths	specific disease or general animal health situation
Contagious bovine pleuropneumonia (CBPP)	specific disease or general animal health situation
white spot syndrome virus (WSSV)	specific disease or general animal health situation
Taura syndrome virus (TSV)	specific disease or general animal health situation
yellow head disease (YHD)	specific disease or general animal health situation
porcine epidemicdiarrhea	specific disease or general animal health situation
ticks	specific disease or general animal health situation
Contagious caprine pleuropneumonia (CBPP)	specific disease or general animal health situation
Equine influenza	specific disease or general animal health situation
Echinococcosis/Echinococcus granulosus	specific disease or general animal health situation
Tsetse flies	specific disease or general animal health situation
Bovine respiratory disease	specific disease or general animal health situation
Bovine herpes virus	specific disease or general animal health situation
Metritis	specific disease or general animal health situation
Ketosis	specific disease or general animal health situation
Toxoplasma gondii	specific disease or general animal health situation
Sheep and goat pox	specific disease or general animal health situation
Anthrax	specific disease or general animal health situation
Rift Valley Fever	specific disease or general animal health situation
Lumpy skin disease	specific disease or general animal health situation
Aujeszky's Disease	specific disease or general animal health situation
Swine Vesicular Disease	specific disease or general animal health situation
Low pathogenic avian influenza	specific disease or general animal health situation
Equine infectious anemia	specific disease or general animal health situation
Eastern equine encephalitis	specific disease or general animal health situation
Japanese encephalitis virus	specific disease or general animal health situation
Porcine paramyxovirus	specific disease or general animal health situation
Nipah virus	specific disease or general animal health situation
Swine influenza	specific disease or general animal health situation
Streptococcus suis new variants	specific disease or general animal health situation
Swine vesicular disease	specific disease or general animal health situation
Trichinellosis	specific disease or general animal health situation
Vesicular stomatitis	specific disease or general animal health situation
Teschovirus encephalomyelitis	specific disease or general animal health situation
Epizootic transmissible gastroenteritis virus	specific disease or general animal health situation
Hemorrhagic septicemia	specific disease or general animal health situation
Campylobacter spp	specific disease or general animal health situation
Listeria monocytogenes	specific disease or general animal health situation
verocytotoxigenic Escherichia coli	specific disease or general animal health situation
Clostridium botulinum	specific disease or general animal health situation
Staphylococcus aureus	specific disease or general animal health situation
Cryptosporidium parvum	specific disease or general animal health situation
Streptococcus spp.	specific disease or general animal health situation
Yersinia enterocolitica	specific disease or general animal health situation
Echinococcus multilocularis	specific disease or general animal health situation
Mycobacterium avium	specific disease or general animal health situation
Fasciola hepatica	specific disease or general animal health situation
Giardia intestinalis	specific disease or general animal health situation
Rotavirus	specific disease or general animal health situation
Leptospirosis	specific disease or general animal health situation
Leishmania infantum	specific disease or general animal health situation
Bartonella henselae	specific disease or general animal health situation
ESBL-producing bacteria	specific disease or general animal health situation
Crimean-Congo haemorrhagic fever	specific disease or general animal health situation
Coxiella burnetii	specific disease or general animal health situation
Lyme	specific disease or general animal health situation
chikungunya	specific disease or general animal health situation
dengue	specific disease or general animal health situation
malaria	specific disease or general animal health situation
lymphatic filariasis	specific disease or general animal health situation
African horse sickness	specific disease or general animal health situation
Atypical myopathy	specific disease or general animal health situation
Avian Chlamydiosis	specific disease or general animal health situation
Avian infectious bronchitis	specific disease or general animal health situation
Avian infectious larynotracheitis	specific disease or general animal health situation
Avian mycoplasmosis (Mycoplasma gallisepticum)	specific disease or general animal health situation
Avian mycoplasmosis (Mycoplasma synoviae)	specific disease or general animal health situation
Besnoitiosis	specific disease or general animal health situation
Bluetongue (except BTV-16)	specific disease or general animal health situation
Bovine anaplasmosis	specific disease or general animal health situation
Campylobacter fetus	specific disease or general animal health situation
Caprine arthritis	specific disease or general animal health situation
Colibacillosis	specific disease or general animal health situation
Contagious agalactia	specific disease or general animal health situation
Contagious equine metritis	specific disease or general animal health situation
Dourine	specific disease or general animal health situation
Avian mycoplasmosis (Mycoplasma synoviae)	specific disease or general animal health situation
Duck virus hepatitis	specific disease or general animal health situation
Eastern equine encephalitis virus	specific disease or general animal health situation
Enzootic abortion of ewes (ovine chlamydiosis)	specific disease or general animal health situation
Equine infectious anemia	specific disease or general animal health situation
Equine piroplasmosis	specific disease or general animal health situation
Equine rhinopneumonia	specific disease or general animal health situation
Equine viral arthritis	specific disease or general animal health situation
European tick-borne encephalitis	specific disease or general animal health situation
Fowl cholera	specific disease or general animal health situation
Fowl typhoid	specific disease or general animal health situation
Scrapie	specific disease or general animal health situation
Glanders	specific disease or general animal health situation
Hantavirosis	specific disease or general animal health situation
Heartwater	specific disease or general animal health situation
hemorrhegic septicemia	specific disease or general animal health situation
Hepatitis E	specific disease or general animal health situation
Infectious bovine rhinotracheitis	specific disease or general animal health situation
Infectious bursal disease	specific disease or general animal health situation
Maedi-visna	specific disease or general animal health situation
Marex disease	specific disease or general animal health situation
Myxomatosis	specific disease or general animal health situation
Nairobi sheep disease	specific disease or general animal health situation
New world screwworm	specific disease or general animal health situation
Norovirosis	specific disease or general animal health situation
Old world screwworm	specific disease or general animal health situation
Ovine epididymitis	specific disease or general animal health situation
Paraflariasis	specific disease or general animal health situation
Porcine circovirus	specific disease or general animal health situation
Pullorum disease (Salmonella pullorum)	specific disease or general animal health situation
Rabbit hemorrhagic disease	specific disease or general animal health situation
swine influenza	specific disease or general animal health situation
Transmissible gastroenteritis	specific disease or general animal health situation
Rinderpest	specific disease or general animal health situation
Tularemia	specific disease or general animal health situation
Turkey rhinotracheitis	specific disease or general animal health situation
Usutu virus disease	specific disease or general animal health situation
Venezuelan equine encephalitis virus	specific disease or general animal health situation
Western equine encephalitis virus	specific disease or general animal health situation
American trypanosomiasis (Chagas disease)	specific disease or general animal health situation
Anaplasmosis	specific disease or general animal health situation
Babesiosis	specific disease or general animal health situation
Baylisascariasis	specific disease or general animal health situation
Cholera	specific disease or general animal health situation
Cutaneous larva migrans	specific disease or general animal health situation
Cyclosporiasis	specific disease or general animal health situation
Ebola virus haemorrhagic fever	specific disease or general animal health situation
Hantavirus pulmonary syndrome	specific disease or general animal health situation
Hendra virus	specific disease or general animal health situation
Hepatitis A	specific disease or general animal health situation
La Crosse encephalitis	specific disease or general animal health situation
Lassa fever	specific disease or general animal health situation
Marburg haemorrhagic fever	specific disease or general animal health situation
Monkeypox	specific disease or general animal health situation
Paralytic shellfish poisoning	specific disease or general animal health situation
Plague	specific disease or general animal health situation
Powassan virus	specific disease or general animal health situation
Rocky Mountain spotted fever	specific disease or general animal health situation
Severe Acquired Respiratory Syndrome	specific disease or general animal health situation
Shigellosis	specific disease or general animal health situation
St. Louis encephalitis	specific disease or general animal health situation
Toxocariasis	specific disease or general animal health situation
Typhus	specific disease or general animal health situation
variant Creutzfeldt-Jakob disease (CJD)	specific disease or general animal health situation
caseous lymphadenitis	specific disease or general animal health situation
orf	specific disease or general animal health situation
Ebola virus	specific disease or general animal health situation
Middle East Respiratory Syndrome (MERS)	specific disease or general animal health situation
Zika virus disease	specific disease or general animal health situation
schistosomiasis	specific disease or general animal health situation
leishmaniasis	specific disease or general animal health situation
calf_health	specific disease or general animal health situation
humantrypanosomiasis	specific disease or general animal health situation
Viral Hemorrhagic Fever	specific disease or general animal health situation
Capnocytophaga infection,	specific disease or general animal health situation
Haemorrhagic fever with renal syndrome	specific disease or general animal health situation
Kyasanur forest disease	specific disease or general animal health situation
Lymphocytic choriomeningitis	specific disease or general animal health situation
Lyssa virus infection,	specific disease or general animal health situation
Omsk haemorrhagic fever	specific disease or general animal health situation
severe acute respiratory syndrome	specific disease or general animal health situation
South American haemorrhagic fever	specific disease or general animal health situation
Swine Erysipelas	specific disease or general animal health situation
Cache Valley virus disease	specific disease or general animal health situation
Human granulocytic anaplasmosis	specific disease or general animal health situation
bovine respiratory syncytial virus (BRSV)	specific disease or general animal health situation
influenza D virus	specific disease or general animal health situation
Equine pituitary pars intermedia dysfunction	specific disease or general animal health situation
equine encephalosis virus (EEV)	specific disease or general animal health situation
Canine distemper virus	specific disease or general animal health situation
Canine parvovirus	specific disease or general animal health situation
henipavirus	specific disease or general animal health situation
epizootic haemorrhagic disease	specific disease or general animal health situation
Rhipicephalus microplus	specific disease or general animal health situation
Dermanyssus gallinae	specific disease or general animal health situation
Ciliophora	specific disease or general animal health situation
Myxozoa	specific disease or general animal health situation
Monogenea	specific disease or general animal health situation
Copepoda	specific disease or general animal health situation
Amyloodinium sp	specific disease or general animal health situation
Cryptocaryon sp.	specific disease or general animal health situation
Enteromyxum leei	specific disease or general animal health situation
Sparicotyle chrysophrii	specific disease or general animal health situation
Caligus ligusticus	specific disease or general animal health situation
Gnathia vorax	specific disease or general animal health situation
bandicoot papillomatosis	specific disease or general animal health situation
carcinomatosis viruses	specific disease or general animal health situation
oestrosis	specific disease or general animal health situation
Culicoides imicola	specific disease or general animal health situation
Ixodes ricinus	specific disease or general animal health situation
S.scabiei	specific disease or general animal health situation
enteric infections	specific disease or general animal health situation
foodborne trematodiases	specific disease or general animal health situation
sea lice	specific disease or general animal health situation
furunculosis	specific disease or general animal health situation
infectious salmon anaemia	specific disease or general animal health situation
equine exertional rhabdomyolysis	specific disease or general animal health situation
colic	specific disease or general animal health situation
epizootic lymphangitis	specific disease or general animal health situation
sarcoids	specific disease or general animal health situation
nasal discharge	specific disease or general animal health situation
wounds	specific disease or general animal health situation
coughing	specific disease or general animal health situation
Neurological disease	specific disease or general animal health situation
skin disease	specific disease or general animal health situation
external parasites	specific disease or general animal health situation
systemic disease	specific disease or general animal health situation
kid health	specific disease or general animal health situation
nutrition [problem]	specific disease or general animal health situation
Blackleg	specific disease or general animal health situation
Corneal opacities	specific disease or general animal health situation
Dermatophilosis	specific disease or general animal health situation
Diarrhea	specific disease or general animal health situation
Fowl choryza	specific disease or general animal health situation
Mange	specific disease or general animal health situation
Mites	specific disease or general animal health situation
Parafilariosis	specific disease or general animal health situation
Pneumonia	specific disease or general animal health situation
Wasting/Weight loss	specific disease or general animal health situation
reproductive disorders	specific disease or general animal health situation
Amblyomma variegatum infestation	specific disease or general animal health situation
malignant catarrhal fever (MCF)	specific disease or general animal health situation
Aflatoxins	specific disease or general animal health situation
Avian adenovirus	specific disease or general animal health situation
Avian influenza virus	specific disease or general animal health situation
Avian leukosis virus	specific disease or general animal health situation
Avian pneumovirus	specific disease or general animal health situation
Avian reovirus	specific disease or general animal health situation
Chicken anemia virus	specific disease or general animal health situation
Clostridium perfringens	specific disease or general animal health situation
Escherichia coli	specific disease or general animal health situation
Fusarium spp	specific disease or general animal health situation
Ochratoxins	specific disease or general animal health situation
Reticuloendotheliosis virus	specific disease or general animal health situation
