# Supplementary material for: Approaches for disease prioritization and decision-making in animal health, 2000–2021: a structured scoping review
Source: Front Vet Sci. 2023 Oct 6;10:1231711. doi: 10.3389/fvets.2023.1231711 (PMC10593474; doi:10.3389/fvets.2023.1231711)
Supplement: Supplementary file 4 [file Data_Sheet_2.XLSX]

## Sheet: not_sorted_disease_lists
	Number of articles in the different categories
Name of disease/pathogen/health problem	Economic analysis	Multi-criteria prioritization	Risk assessment	Spatial analysis	Simple ranking of disease or animal health issue	Mathematical modelling	Other types	Total number of articles
African Swine Fever	0	10	10	2	2	0	0	24
Paratuberculosis	10	2	2	0	1	2	0	17
Rabies	6	23	3	2	3	0	1	39
Mastitis	7	2	0	0	3	0	1	13
Gastro-intestinal parasites	5	1	0	0	8	0	0	14
Peste des petits ruminants	2	10	1	0	3	0	0	17
Foot and mouth disease	7	16	9	4	12	3	2	54
General respiratory disease	1	0	0	0	1	0	0	2
Blue tongue	3	4	4	5	1	0	0	17
Lameness	2	1	0	0	1	0	0	4
Dictyocaulus viviparus	1	0	0	0	0	0	0	1
toe ulcers	1	0	0	0	0	0	0	1
sole ulcers	1	0	0	0	0	0	0	1
whiteline disease	1	0	0	0	0	0	0	1
thin soles	1	0	0	0	0	0	0	1
foot rot	2	0	0	0	0	0	0	2
digital dermatitis	1	0	0	0	0	0	0	1
Highly pathogenic avian influenza	5	16	3	5	3	2	1	36
Newcastle disease	2	10	2	0	3	0	1	19
Coccidiosis	1	3	0	0	1	0	1	6
Salmonella	3	11	5	0	1	0	1	21
Bovine spongiform encephalopathy	1	4	2	0	1	0	0	8
Tropical theileriosis	1	1	0	0	0	0	0	2
Bovine tuberculosis	6	13	2	0	3	1	1	27
Mycobacterium microti	0	0	1	0	0	0	0	1
Pasteurella haemolytica	1	0	0	0	1	0	0	2
Neospora caninum	3	0	1	0	0	0	0	4
West Nile virus	1	11	3	4	2	0	0	21
Ovine brucellosis	0	1	0	0	0	0	0	1
Swine brucellosis	0	4	0	0	1	0	0	5
Small ruminant brucellosis	0	4	0	0	1	0	0	5
Bovine brucellosis	6	22	4	2	4	0	1	40
Bovine viral diarrhea	5	3	3	0	0	1	0	12
Methicillin-resistant Staphylococcus aureus	1	0	0	0	0	0	0	1
East Coast Fever	2	2	0	0	4	0	0	9
Bovine leukemia virus	1	2	0	0	0	0	0	3
Classical swine fever	2	6	3	2	2	1	0	16
Lice	1	0	0	0	1	0	0	2
African animal trypanosomiasis	1	1	0	2	5	0	0	9
Porcine reproductive and respiratory syndrome (PRRS)	2	2	1	0	0	0	0	5
Taenia solium	2	8	1	0	0	0	2	13
Soil transmitted helminths	1	1	0	0	0	0	0	2
Contagious bovine pleuropneumonia (CBPP)	2	7	2	0	4	0	0	16
white spot syndrome virus (WSSV)	1	0	0	0	0	0	0	1
Taura syndrome virus (TSV)	1	0	0	0	0	0	0	1
yellow head disease (YHD)	1	0	0	0	0	0	0	1
porcine epidemicdiarrhea	2	2	0	0	0	0	0	4
ticks	1	0	0	0	3	0	0	4
Contagious caprine pleuropneumonia (CBPP)	1	4	0	0	0	0	0	6
Equine influenza	1	1	0	0	0	0	0	2
Echinococcosis/Echinococcus granulosus	1	11	0	0	1	0	2	15
Tsetse flies	1	0	0	0	0	1	0	2
Bovine respiratory disease	1	1	0	0	0	0	0	2
Bovine herpes virus	1	0	1	0	0	0	0	2
Metritis	1	0	0	0	0	0	0	1
Ketosis	1	0	0	0	0	0	0	1
Toxoplasma gondii	1	7	1	0	0	0	1	10
Sheep and goat pox	0	6	1	0	1	0	0	9
Anthrax	0	10	1	2	7	0	1	22
Rift Valley Fever	0	12	1	2	3	0	0	19
Lumpy skin disease	0	7	1	0	1	0	0	9
Aujeszky's Disease	0	3	1	0	0	0	0	4
Swine Vesicular Disease	0	3	0	0	0	0	0	3
Low pathogenic avian influenza	0	4	0	0	0	0	0	4
Equine infectious anemia	0	1	0	0	0	0	0	1
Eastern equine encephalitis	0	6	1	1	0	0	0	8
Japanese encephalitis virus	0	7	2	0	0	0	0	9
Porcine paramyxovirus	0	2	0	0	0	0	0	2
Nipah virus	0	9	0	0	0	0	0	9
Swine influenza	0	2	0	0	0	0	0	2
Streptococcus suis new variants	0	2	0	0	0	0	0	2
Swine vesicular disease	0	2	0	0	0	0	0	2
Trichinellosis	0	6	0	0	0	0	0	6
Vesicular stomatitis	0	2	0	0	0	0	0	2
Teschovirus encephalomyelitis	0	1	0	0	1	0	0	2
Epizootic transmissible gastroenteritis virus	0	1	0	0	0	0	0	1
Hemorrhagic septicemia	0	1	0	0	1	0	0	2
Campylobacter spp	0	7	3	0	0	0	0	10
Listeria monocytogenes	0	5	0	0	0	0	0	5
verocytotoxigenic Escherichia coli	0	5	0	0	1	0	0	6
Clostridium botulinum	0	5	0	0	0	0	0	5
Staphylococcus aureus	0	1	0	0	1	0	0	2
Cryptosporidium parvum	0	4	1	0	0	0	1	6
Streptococcus spp.	0	1	0	0	0	0	0	1
Yersinia enterocolitica	0	1	0	0	0	0	0	1
Echinococcus multilocularis	0	2	0	0	0	0	0	2
Mycobacterium avium	0	1	0	0	0	0	0	1
Fasciola hepatica	0	2	0	2	1	0	0	5
Giardia intestinalis	0	5	1	0	0	0	0	6
Rotavirus	0	1	0	0	0	0	0	1
Leptospirosis	0	7	1	0	1	0	0	9
Leishmania infantum	0	5	1	0	0	0	0	6
Bartonella henselae	0	4	0	0	0	0	0	4
ESBL-producing bacteria	0	1	0	0	0	0	0	1
Crimean-Congo haemorrhagic fever	0	9	1	0	1	0	0	11
Coxiella burnetii	0	6	1	0	0	1	0	8
Lyme	0	5	0	0	0	0	0	5
chikungunya	0	3	0	0	0	0	0	3
dengue	0	6	0	0	0	0	0	6
malaria	0	2	0	0	0	0	0	2
lymphatic filariasis	0	1	0	0	0	0	0	1
African horse sickness	0	1	1	1	1	0	0	4
Atypical myopathy	0	1	0	0	0	0	0	1
Avian Chlamydiosis	0	4	0	0	0	0	0	4
Avian infectious bronchitis	0	1	0	0	0	0	1	2
Avian infectious larynotracheitis	0	1	0	0	0	0	0	1
Avian mycoplasmosis (Mycoplasma gallisepticum)	0	1	0	0	0	1	1	3
Avian mycoplasmosis (Mycoplasma synoviae)	0	1	0	0	0	0	0	1
Besnoitiosis	0	1	0	0	0	0	0	1
Bluetongue (except BTV-16)	0	1	0	0	0	0	0	1
Bovine anaplasmosis	0	1	0	0	2	0	0	3
Campylobacter fetus	0	1	0	0	0	0	0	1
Caprine arthritis	0	1	0	0	0	0	0	1
Colibacillosis	0	1	0	0	0	0	0	1
Contagious agalactia	0	1	0	0	0	0	0	1
Contagious equine metritis	0	1	0	0	0	0	0	1
Dourine	0	1	0	0	1	0	0	2
Avian mycoplasmosis (Mycoplasma synoviae)	0	1	0	0	0	0	0	1
Duck virus hepatitis	0	1	0	0	0	0	1	2
Eastern equine encephalitis virus	0	2	0	0	0	0	0	2
Enzootic abortion of ewes (ovine chlamydiosis)	0	1	0	0	0	0	0	1
Equine infectious anemia	0	1	0	0	1	1	0	3
Equine piroplasmosis	0	1	0	0	0	0	0	1
Equine rhinopneumonia	0	1	0	0	0	0	0	1
Equine viral arthritis	0	1	0	0	0	0	0	1
European tick-borne encephalitis	0	2	0	0	0	0	0	2
Fowl cholera	0	1	0	0	1	0	1	3
Fowl typhoid	0	1	0	0	0	0	0	1
Scrapie	0	1	0	0	0	0	0	1
Glanders	0	1	1	0	0	0	0	2
Hantavirosis	0	2	0	0	0	0	0	2
Heartwater	0	1	0	0	4	0	0	5
hemorrhegic septicemia	0	1	0	0	0	0	0	1
Hepatitis E	0	2	0	0	0	0	0	2
Infectious bovine rhinotracheitis	0	3	0	0	0	0	0	3
Infectious bursal disease	0	2	0	0	0	0	1	3
Maedi-visna	0	1	0	0	0	0	0	1
Marex disease	0	1	0	0	0	0	0	1
Myxomatosis	0	1	0	0	0	0	0	1
Nairobi sheep disease	0	1	0	0	0	0	0	1
New world screwworm	0	1	0	0	0	0	0	1
Norovirosis	0	1	0	0	0	0	0	1
Old world screwworm	0	4	0	0	0	0	0	4
Ovine epididymitis	0	4	0	0	0	0	0	4
Paraflariasis	0	1	0	0	0	0	0	1
Porcine circovirus	0	1	1	0	0	0	0	2
Pullorum disease (Salmonella pullorum)	0	1	1	0	0	0	0	2
Rabbit hemorrhagic disease	0	1	0	0	0	0	0	1
swine influenza	0	1	0	0	0	0	0	1
Transmissible gastroenteritis	0	1	0	0	0	0	0	1
Rinderpest	0	1	0	0	1	0	0	2
Tularemia	0	4	1	0	0	0	0	5
Turkey rhinotracheitis	0	1	0	0	0	0	0	1
Usutu virus disease	0	1	0	0	0	0	0	1
Venezuelan equine encephalitis virus	0	5	0	0	0	0	0	5
Western equine encephalitis virus	0	5	1	0	0	0	0	6
American trypanosomiasis (Chagas disease)	0	3	0	0	0	0	0	3
Anaplasmosis	0	3	0	0	0	0	0	3
Babesiosis	0	4	0	0	2	0	0	6
Baylisascariasis	0	3	0	0	0	0	0	3
Cholera	0	3	0	0	0	0	0	3
Cutaneous larva migrans	0	3	0	0	0	0	0	3
Cyclosporiasis	0	3	0	0	0	0	0	3
Ebola virus haemorrhagic fever	0	4	0	0	0	0	0	4
Hantavirus pulmonary syndrome	0	3	0	0	0	0	0	3
Hendra virus	0	4	0	0	0	0	0	4
Hepatitis A	0	3	0	0	0	0	0	3
La Crosse encephalitis	0	4	0	0	0	0	0	4
Lassa fever	0	5	0	0	0	0	0	5
Marburg haemorrhagic fever	0	5	0	0	0	0	0	5
Monkeypox	0	3	0	0	0	0	0	3
Paralytic shellfish poisoning	0	3	0	0	0	0	0	3
Plague	0	5	0	0	0	0	0	5
Powassan virus	0	4	0	0	0	0	0	4
Rocky Mountain spotted fever	0	4	0	0	0	0	0	4
Severe Acquired Respiratory Syndrome	0	4	0	0	0	0	0	4
Shigellosis	0	3	0	0	0	0	0	3
St. Louis encephalitis	0	4	0	0	0	0	0	4
Toxocariasis	0	3	0	0	0	0	0	3
Typhus	0	3	0	0	0	0	0	3
variant Creutzfeldt-Jakob disease (CJD)	0	3	0	0	0	0	0	3
caseous lymphadenitis	0	1	0	0	0	0	0	1
orf	0	1	0	0	1	0	0	2
Ebola virus	0	1	0	0	0	0	0	1
Middle East Respiratory Syndrome (MERS)	0	1	1	0	0	0	0	2
Zika virus disease	0	1	0	0	0	0	0	1
schistosomiasis	0	1	0	0	0	0	1	2
leishmaniasis	0	1	0	0	0	0	0	1
calf_health	0	1	0	0	0	0	0	1
humantrypanosomiasis	0	4	0	0	0	0	0	4
Viral Hemorrhagic Fever	0	2	0	0	0	0	0	2
Capnocytophaga infection,	0	1	0	0	0	0	0	1
Haemorrhagic fever with renal syndrome	0	1	0	0	0	0	0	1
Kyasanur forest disease	0	1	0	0	0	0	0	1
Lymphocytic choriomeningitis	0	1	0	0	0	0	0	1
Lyssa virus infection,	0	1	0	0	0	0	0	1
Omsk haemorrhagic fever	0	1	0	0	0	0	0	1
severe acute respiratory syndrome	0	1	0	0	0	0	0	1
South American haemorrhagic fever	0	1	0	0	0	0	0	1
Swine Erysipelas	0	1	0	0	0	0	0	1
Cache Valley virus disease	0	1	0	0	0	0	0	1
Human granulocytic anaplasmosis	0	1	0	0	0	0	0	1
bovine respiratory syncytial virus (BRSV)	0	1	0	0	0	0	0	1
influenza D virus	0	1	0	0	0	0	0	1
Equine pituitary pars intermedia dysfunction	0	1	0	0	0	0	0	1
equine encephalosis virus (EEV)	0	0	1	0	0	0	0	1
Canine distemper virus	0	0	1	0	0	0	0	1
Canine parvovirus	0	0	1	0	0	0	0	1
henipavirus	0	0	1	0	0	0	0	1
epizootic haemorrhagic disease	0	0	1	0	0	0	0	1
Rhipicephalus microplus	0	0	1	1	0	0	0	2
Dermanyssus gallinae	0	0	1	0	0	0	0	1
Ciliophora	0	0	1	0	0	0	0	1
Myxozoa	0	0	1	0	0	0	0	1
Monogenea	0	0	1	0	0	0	0	1
Copepoda	0	0	1	0	0	0	0	1
Amyloodinium sp	0	0	1	0	0	0	0	1
Cryptocaryon sp.	0	0	1	0	0	0	0	1
Enteromyxum leei	0	0	1	0	0	0	0	1
Sparicotyle chrysophrii	0	0	1	0	0	0	0	1
Caligus ligusticus	0	0	1	0	0	0	0	1
Gnathia vorax	0	0	1	0	0	0	0	1
bandicoot papillomatosis	0	0	1	0	0	0	0	1
carcinomatosis viruses	0	0	1	0	0	0	0	1
oestrosis	0	0	0	1	0	0	0	1
Culicoides imicola	0	0	0	1	0	0	0	1
Ixodes ricinus	0	0	0	1	0	0	0	1
S.scabiei	0	0	0	0	1	0	0	1
enteric infections	0	0	0	0	0	0	1	1
foodborne trematodiases	0	0	0	0	0	0	1	1
sea lice	0	0	0	0	0	0	1	1
furunculosis	0	0	0	0	0	0	1	1
infectious salmon anaemia	0	0	0	0	0	0	1	1
equine exertional rhabdomyolysis	0	0	0	0	1	0	0	1
colic	0	0	0	0	1	0	0	1
epizootic lymphangitis	0	0	0	0	1	0	0	1
sarcoids	0	0	0	0	1	0	0	1
nasal discharge	0	0	0	0	1	0	0	1
wounds	0	0	0	0	2	0	0	2
coughing	0	0	0	0	1	0	0	1
Neurological disease	0	0	0	0	1	0	0	1
skin disease	0	0	0	0	1	0	0	1
external parasites	0	0	0	0	4	0	0	4
systemic disease	0	0	0	0	2	0	0	2
kid health	0	0		0	1	0	0	1
nutrition [problem]	0	0		0	2	0	0	2
Blackleg	0	0		0	4	0	0	4
Corneal opacities	0	0		0	1	0	0	1
Dermatophilosis	0	0		0	2	0	0	2
Diarrhea	0	0		0	2	0	0	2
Fowl choryza	0	0		0	1	0	0	1
Mange	0	0		0	1	0	0	1
Mites	0	0		0	1	0	0	1
Parafilariosis	0	0		0	1	0	0	1
Pneumonia	0	0		0	1	0	0	1
Wasting/Weight loss	0	0		0	1	0	0	1
reproductive disorders	0	0		0	1	0	0	1
Amblyomma variegatum infestation	0	0		0	1	0	0	1
malignant catarrhal fever (MCF)	0	0		0	1	0	0	1
Aflatoxins	0	0		0	0	0	1	1
Avian adenovirus	0	0		0	0	0	1	1
Avian influenza virus	0	0		0	0	0	1	1
Avian leukosis virus	0	0		0	0	0	1	1
Avian pneumovirus	0	0		0	0	0	1	1
Avian reovirus	0	0		0	0	0	1	1
Chicken anemia virus	0	0		0	0	0	1	1
Clostridium perfringens	0	0		0	0	0	1	1
Escherichia coli	0	0		0	0	0	1	1
Fusarium spp	0	0		0	0	0	1	1
Ochratoxins	0	0		0	0	0	1	1
Reticuloendotheliosis virus	0	0		0	0	0	1	1

## Sheet: all_articles-sorted
Disease	Number of articles considering the disease
Foot and mouth disease	54
Bovine brucellosis	40
Rabies	39
Highly pathogenic avian influenza	36
Bovine tuberculosis	27
African Swine Fever	24
Anthrax	22
Salmonella	21
West Nile virus	21
Newcastle disease	19
Rift Valley Fever	19
Paratuberculosis	17
Peste des petits ruminants	17
Blue tongue	17
Classical swine fever	16
Contagious bovine pleuropneumonia (CBPP)	16
Echinococcosis/Echinococcus granulosus	15
Gastro-intestinal parasites	14
Mastitis	13
Taenia solium	13
Bovine viral diarrhea	12
Crimean-Congo haemorrhagic fever	11
Toxoplasma gondii	10
Campylobacter spp	10
East Coast Fever	9
African animal trypanosomiasis	9
Sheep and goat pox	9
Lumpy skin disease	9
Japanese encephalitis virus	9
Nipah virus	9
Leptospirosis	9
Bovine spongiform encephalopathy	8
Eastern equine encephalitis	8
Coxiella burnetii	8
Coccidiosis	6
Contagious caprine pleuropneumonia (CBPP)	6
Trichinellosis	6
verocytotoxigenic Escherichia coli	6
Cryptosporidium parvum	6
Giardia intestinalis	6
Leishmania infantum	6
dengue	6
Western equine encephalitis virus	6
Babesiosis	6
Swine brucellosis	5
Small ruminant brucellosis	5
Porcine reproductive and respiratory syndrome (PRRS)	5
Listeria monocytogenes	5
Clostridium botulinum	5
Fasciola hepatica	5
Lyme	5
Heartwater	5
Tularemia	5
Venezuelan equine encephalitis virus	5
Lassa fever	5
Marburg haemorrhagic fever	5
Plague	5
Lameness	4
Neospora caninum	4
porcine epidemicdiarrhea	4
ticks	4
Aujeszky's Disease	4
Low pathogenic avian influenza	4
Bartonella henselae	4
African horse sickness	4
Avian Chlamydiosis	4
Old world screwworm	4
Ovine epididymitis	4
Ebola virus haemorrhagic fever	4
Hendra virus	4
La Crosse encephalitis	4
Powassan virus	4
Rocky Mountain spotted fever	4
Severe Acquired Respiratory Syndrome	4
St. Louis encephalitis	4
humantrypanosomiasis	4
external parasites	4
Blackleg	4
Bovine leukemia virus	3
Swine Vesicular Disease	3
chikungunya	3
Avian mycoplasmosis (Mycoplasma gallisepticum)	3
Bovine anaplasmosis	3
Equine infectious anemia	3
Fowl cholera	3
Infectious bovine rhinotracheitis	3
Infectious bursal disease	3
American trypanosomiasis (Chagas disease)	3
Anaplasmosis	3
Baylisascariasis	3
Cholera	3
Cutaneous larva migrans	3
Cyclosporiasis	3
Hantavirus pulmonary syndrome	3
Hepatitis A	3
Monkeypox	3
Paralytic shellfish poisoning	3
Shigellosis	3
Toxocariasis	3
Typhus	3
variant Creutzfeldt-Jakob disease (CJD)	3
General respiratory disease	2
foot rot	2
Tropical theileriosis	2
Pasteurella haemolytica	2
Lice	2
Soil transmitted helminths	2
Equine influenza	2
Tsetse flies	2
Bovine respiratory disease	2
Bovine herpes virus	2
Porcine paramyxovirus	2
Swine influenza	2
Streptococcus suis new variants	2
Swine vesicular disease	2
Vesicular stomatitis	2
Teschovirus encephalomyelitis	2
Hemorrhagic septicemia	2
Staphylococcus aureus	2
Echinococcus multilocularis	2
malaria	2
Avian infectious bronchitis	2
Dourine	2
Duck virus hepatitis	2
Eastern equine encephalitis virus	2
European tick-borne encephalitis	2
Glanders	2
Hantavirosis	2
Hepatitis E	2
Porcine circovirus	2
Pullorum disease (Salmonella pullorum)	2
Rinderpest	2
orf	2
Middle East Respiratory Syndrome (MERS)	2
schistosomiasis	2
Viral Hemorrhagic Fever	2
Rhipicephalus microplus	2
wounds	2
systemic disease	2
nutrition [problem]	2
Dermatophilosis	2
Diarrhea	2
Dictyocaulus viviparus	1
toe ulcers	1
sole ulcers	1
whiteline disease	1
thin soles	1
digital dermatitis	1
Mycobacterium microti	1
Ovine brucellosis	1
Methicillin-resistant Staphylococcus aureus	1
white spot syndrome virus (WSSV)	1
Taura syndrome virus (TSV)	1
yellow head disease (YHD)	1
Metritis	1
Ketosis	1
Equine infectious anemia	1
Epizootic transmissible gastroenteritis virus	1
Streptococcus spp.	1
Yersinia enterocolitica	1
Mycobacterium avium	1
Rotavirus	1
ESBL-producing bacteria	1
lymphatic filariasis	1
Atypical myopathy	1
Avian infectious larynotracheitis	1
Avian mycoplasmosis (Mycoplasma synoviae)	1
Besnoitiosis	1
Bluetongue (except BTV-16)	1
Campylobacter fetus	1
Caprine arthritis	1
Colibacillosis	1
Contagious agalactia	1
Contagious equine metritis	1
Avian mycoplasmosis (Mycoplasma synoviae)	1
Enzootic abortion of ewes (ovine chlamydiosis)	1
Equine piroplasmosis	1
Equine rhinopneumonia	1
Equine viral arthritis	1
Fowl typhoid	1
Scrapie	1
hemorrhegic septicemia	1
Maedi-visna	1
Marex disease	1
Myxomatosis	1
Nairobi sheep disease	1
New world screwworm	1
Norovirosis	1
Paraflariasis	1
Rabbit hemorrhagic disease	1
swine influenza	1
Transmissible gastroenteritis	1
Turkey rhinotracheitis	1
Usutu virus disease	1
caseous lymphadenitis	1
Ebola virus	1
Zika virus disease	1
leishmaniasis	1
calf_health	1
Capnocytophaga infection,	1
Haemorrhagic fever with renal syndrome	1
Kyasanur forest disease	1
Lymphocytic choriomeningitis	1
Lyssa virus infection,	1
Omsk haemorrhagic fever	1
severe acute respiratory syndrome	1
South American haemorrhagic fever	1
Swine Erysipelas	1
Cache Valley virus disease	1
Human granulocytic anaplasmosis	1
bovine respiratory syncytial virus (BRSV)	1
influenza D virus	1
Equine pituitary pars intermedia dysfunction	1
equine encephalosis virus (EEV)	1
Canine distemper virus	1
Canine parvovirus	1
henipavirus	1
epizootic haemorrhagic disease	1
Dermanyssus gallinae	1
Ciliophora	1
Myxozoa	1
Monogenea	1
Copepoda	1
Amyloodinium sp	1
Cryptocaryon sp.	1
Enteromyxum leei	1
Sparicotyle chrysophrii	1
Caligus ligusticus	1
Gnathia vorax	1
bandicoot papillomatosis	1
carcinomatosis viruses	1
oestrosis	1
Culicoides imicola	1
Ixodes ricinus	1
S.scabiei	1
enteric infections	1
foodborne trematodiases	1
sea lice	1
furunculosis	1
infectious salmon anaemia	1
equine exertional rhabdomyolysis	1
colic	1
epizootic lymphangitis	1
sarcoids	1
nasal discharge	1
coughing	1
Neurological disease	1
skin disease	1
kid health	1
Corneal opacities	1
Fowl choryza	1
Mange	1
Mites	1
Parafilariosis	1
Pneumonia	1
Wasting/Weight loss	1
reproductive disorders	1
Amblyomma variegatum infestation	1
malignant catarrhal fever (MCF)	1
Aflatoxins	1
Avian adenovirus	1
Avian influenza virus	1
Avian leukosis virus	1
Avian pneumovirus	1
Avian reovirus	1
Chicken anemia virus	1
Clostridium perfringens	1
Escherichia coli	1
Fusarium spp	1
Ochratoxins	1
Reticuloendotheliosis virus	1
